# Supplementary material for: Analysis of the Microbiota of Milk from Holstein–Friesian Dairy Cows Fed a Microbial Supplement
Source: Animals (Basel). 2025 Jul 18;15(14):2124. doi: 10.3390/ani15142124 (PMC12291751; doi:10.3390/ani15142124)
Supplement: Supplementary file 1 [file animals-15-02124-s001.zip]

Archive with 2 entries (2 files):
- Supplementary_file_S1.pdf
- Supplementary_file_S2.xlsx
