# Supplementary material for: Analysis of the Microbiota of Milk from Holstein–Friesian Dairy Cows Fed a Microbial Supplement
Source: Animals (Basel). 2025 Jul 18;15(14):2124. doi: 10.3390/ani15142124 (PMC12291751; doi:10.3390/ani15142124)
Supplement: Supplementary file 1 [file animals-15-02124-s001.zip › Supplementary_file_S2.xlsx]

## Sheet: Phylum
Time point	September21		December21		February21		April22		June22		September22		November22		January23
Phylum	CON	SUP	CON	SUP	CON	SUP	CON	SUP	CON	SUP	CON	SUP	CON	SUP	CON	SUP
Acidobacteriota	44	6	196	623	0	53	42	72	93	133	0	16	0	0	0	5
Actinomycetota	211921	64244	87847	119221	10777	17370	13717	37396	56164	287210	20383	18583	20233	62056	5956	61761
Bacillota	345990	160502	25764	136546	81260	29138	82427	27852	65493	147937	97897	19112	179687	242647	503300	155438
Bacteroidota	70992	42753	125435	155531	59235	39913	32332	8503	22620	62442	93912	11139	18799	34703	11132	8163
Bdellovibrionota	0	0	43	358	91	9	73	4	37	251	25	27	0	0	0	0
Campylobacterota	139	520	222	910	1207	9266	331	581	39	16720	641	118	17	46	40	0
Chlamydiota	0	0	780	2739	74	1346	285	1040	1000	13265	23	37	7	14	0	41
Chloroflexota	10874	1702	3100	4356	259	1117	1245	1470	1548	13240	10	226	119	47	6	28
Cyanobacteria	67	0	1122	492	10	0	122	169	25	4316	16	0	0	0	0	0
Deinococcota	55	0	0	28	0	0	0	0	0	0	0	0	0	0	0	0
Dependentiae	0	0	347	286	20	19	44	146	29	851	0	4	0	0	0	0
Eremiobacterota	0	0	321	1683	0	22	0	48	379	750	17	53	0	76	0	0
Fibrobacterota	81	135	0	5	0	42	0	0	0	0	0	0	0	0	0	0
Fusobacteriota	56	94	0	0	0	0	0	0	0	0	0	0	0	0	0	0
Myxococcota_A_473307	92	0	1979	4286	0	197	166	682	135	3895	0	363	0	0	0	0
Not_Assigned	12955	16583	1949	7463	2192	2767	544	5089	3089	18586	818	358	622	1888	2650	607
Patescibacteria	3415	1536	116	1631	272	318	124	68	420	347	0	2	0	0	0	0
Planctomycetota	0	0	0	5	0	0	0	0	0	9	0	0	0	0	0	0
Pseudomonadota	77891	25650	360303	554007	397200	314133	303853	284935	88790	265728	995498	446113	442087	361078	628350	335834
Spirochaetota	2102	1932	0	0	0	0	0	0	264	88	0	2	28	4	0	0
Sumerlaeota	0	0	0	0	0	0	0	2	0	12	0	0	0	0	0	0
Synergistota	0	0	44	37	0	36	0	17	0	0	0	0	0	0	0	0
Thermodesulfobacteriota	1545	830	0	35	0	41	4	17	12	414	0	0	0	0	0	0
Verrucomicrobiota	462	785	92	832	18	44	0	84	54	1976	0	0	0	5	0	0

## Sheet: Family
Time point	September21		December21		February21		April22		June22		September22		November22		January23
Family	CON	SUP	CON	SUP	CON	SUP	CON	SUP	CON	SUP	CON	SUP	CON	SUP	CON	SUP
70_9	0	0	773	522	0	88	54	90	250	1267	0	0	4	0	0	0
A4b	0	0	0	8	0	0	0	0	7	0	0	0	0	0	0	0
Acetobacteraceae	0	23	29	72	0	0	0	5	10	40	0	0	0	0	0	0
Acholeplasmataceae	0	19	0	0	0	0	26	0	0	0	0	0	0	0	0	0
Acidaminobacteraceae	400	242	58	211	26	32	0	15	54	211	0	43	0	0	0	0
Acidaminococcaceae	6043	4830	11	48	25	246	9	36	635	839	9	0	0	0	0	0
Actinomycetaceae	2945	1320	30	992	215	52	115	0	200	128	55	14	70	0	196	11
Acutalibacteraceae	6464	4300	16	13	0	355	113	34	1365	641	0	0	18	0	0	0
Aerococcaceae	14370	9004	413	4721	304	640	519	1322	2580	3229	202	184	563	0	0	0
Aeromonadaceae	0	0	156	545	24517	1060	14088	1164	0	58	25827	2812	1256	97	8694	26
Aggregatilineaceae	544	22	0	0	0	0	0	0	0	69	0	0	0	0	0	0
Akkermansiaceae	69	318	43	692	9	23	0	84	54	1647	0	0	0	5	0	0
Alteromonadaceae_665222	2590	625	0	47	611	170	81	0	0	325	13027	16	0	0	12	0
Amphibacillaceae	2555	422	8	90	0	6	0	0	0	27	0	0	0	0	0	0
Anaeroplasmataceae	40	142	0	0	0	0	0	0	0	9	0	0	0	0	0	0
Anaerotignaceae	1026	725	0	40	0	61	72	19	60	7	0	0	0	0	0	0
Anaerovoracaceae	979	742	13	11	0	107	3	0	284	71	0	0	0	0	0	0
Antricoccaceae	64	0	0	0	0	0	0	0	55	15	0	0	0	0	0	0
Aquaspirillaceae_561253	0	0	167	616	0	0	0	0	0	14429	500	3070	411	0	13	0
Arcobacteraceae	15	425	222	910	1207	9266	331	581	39	16720	641	118	17	46	40	0
Atopobiaceae	1810	607	0	54	7	51	0	16	249	196	7	12	12	0	0	0
Azospirillaceae_507917	0	0	789	4437	2093	3779	269	1379	0	2209	397	2457	0	0	32	0
Babeliaceae	0	0	347	235	6	19	44	146	29	851	0	4	0	0	0	0
Bacillaceae_D_361233	0	0	0	0	0	0	0	0	0	67	0	0	0	0	0	0
Bacillaceae_G_310392	11	0	2487	64733	2727	2763	4049	7745	1502	6084	2325	296	9256	3050	406	6784
Bacillaceae_H_289398	23	0	0	0	0	0	35	14	0	38	0	0	0	0	0	0
Bacillaceae_H_294103	191	70	0	30	0	31	0	0	0	0	0	0	0	0	0	0
Bacillaceae_I	0	0	0	0	0	0	0	0	595	1448	0	0	0	0	0	0
Bacteroidaceae	37077	27920	61	569	97	1566	67	117	1507	3106	0	10	14	12	0	0
Balneolaceae	39	0	0	0	0	0	0	0	0	0	0	0	0	0	0	0
Bdellovibrionaceae	0	0	3	11	6	0	0	0	0	242	0	0	0	0	0	0
Beijerinckiaceae	48	38	2512	3805	133	300	502	1872	1332	7918	0	118	54	67	0	118
Berkiellaceae	0	0	240	836	18	164	59	114	391	5398	0	0	0	0	0	0
Bifidobacteriaceae	18534	9052	11	154	36	242	69	206	4459	7115	14	191	526	34	2	17
Blastocatellaceae_426820	44	6	0	12	0	27	42	33	93	87	0	0	0	0	0	0
Blastocatellaceae_430966	0	0	26	10	0	0	0	0	0	0	0	0	0	0	0	0
Borkfalkiaceae	65	235	0	0	0	0	0	0	36	0	0	0	0	0	0	0
Brevibacillaceae	0	0	8	8	0	0	0	0	0	0	0	0	0	0	0	0
Brevibacteriaceae	718	199	781	474	0	137	69	189	144	13132	849	2038	1794	13050	116	11847
Burkholderiaceae_A_574758	111	87	0	6108	432	205	13	0	0	32	399	0	0	0	0	0
Burkholderiaceae_A_574934	0	0	0	48	0	0	0	0	0	0	0	0	0	0	0	0
Burkholderiaceae_A_592522	218	154	13538	31283	25279	3185	3819	424	133	9600	34470	4261	8611	732	1688	381
Burkholderiaceae_A_595422	355	310	15007	10508	778	5024	1563	1648	1530	10839	2754	2824	5518	15968	191	6525
Burkholderiaceae_A_595425	76	0	0	0	0	0	0	0	0	0	0	0	0	0	0	0
Burkholderiaceae_A_595427	184	255	0	0	0	6	0	0	31	7	0	0	0	0	0	0
CAG_138	694	459	0	13	0	0	0	0	15	0	0	0	11	0	0	0
CAG_239	170	24	0	0	0	0	0	0	0	0	0	0	0	0	0	0
CAG_272	362	31	0	0	0	0	0	0	22	0	0	0	0	0	0	0
CAG_313	0	21	0	0	0	0	0	0	0	0	0	0	0	0	0	0
CAG_382	0	8	0	0	0	39	0	0	0	0	0	0	0	0	0	0
CAG_508	1396	702	0	101	0	22	0	0	0	58	0	0	0	0	0	0
CAG_74	2795	3361	27	61	4	166	91	23	798	499	0	9	0	0	0	0
Caldibacillaceae	897	307	0	0	0	0	0	0	0	0	0	0	0	0	0	0
Campylobacteraceae	124	95	0	0	0	0	0	0	0	0	0	0	0	0	0	0
Carnobacteriaceae	32204	11016	33	291	60	29	0	98	140	71	0	0	0	0	0	0
Caulobacteraceae	442	77	23522	24217	3896	9660	4440	2813	2779	74078	6577	5506	2453	7588	1232	8321
Cellulomonadaceae	1632	424	3256	3316	120	443	863	1120	1232	17293	19	74	85	299	44	1108
Cellulosilyticaceae	1062	714	0	70	0	17	0	55	552	830	0	10	19	0	0	2
Cellvibrionaceae	302	3	0	0	0	0	0	0	0	51	0	0	0	0	0	0
Chitinophagaceae_929731	0	0	481	1324	1450	861	33	240	235	5452	13	171	3	64	33	35
Chitinophagaceae_966727	0	0	3758	7690	207	1126	347	523	277	1414	130	107	0	5	0	27
Chromatiaceae_602909	0	60	0	0	0	11	0	0	0	0	0	0	0	0	0	0
Chromobacteriaceae	0	0	0	0	56	72	0	0	22	0	651	0	0	0	13	0
Chthoniobacteraceae	0	0	0	0	0	0	0	0	0	227	0	0	0	0	0	0
Clostridiaceae_222000	16231	9136	315	3514	1980	2117	1568	921	5610	7312	442	108	46	7564	252	37
Coleofasciculaceae_23353	0	0	1070	456	10	0	122	169	25	4316	16	0	0	0	0	0
Coprobacillaceae	2437	1873	0	0	5	115	0	0	411	82	0	0	0	0	0	3
Coriobacteriaceae	1568	0	0	0	0	0	0	0	141	0	0	0	0	0	0	0
Crocinitomicaceae	0	0	291	292	5	54	0	13	70	1673	57	17	15	11	31	0
Cyclobacteriaceae_902095	2110	191	10	3	0	0	12	5	108	263	0	0	0	0	0	0
Cytophagaceae	0	0	68	25	0	10	0	0	0	52	0	0	0	0	0	0
Dehalobacteriaceae	15	6	0	0	0	0	0	0	0	0	0	0	0	0	0	0
Deinococcaceae	55	0	0	28	0	0	0	0	0	0	0	0	0	0	0	0
Dermabacteraceae	5331	1264	3019	2446	749	238	319	648	1273	18509	896	1120	793	5473	219	2425
Dermatophilaceae_390796	18660	3617	209	1785	162	837	1047	230	2093	1420	0	770	0	0	0	0
Desulfovibrionaceae	1545	830	0	35	0	41	4	17	12	414	0	0	0	0	0	0
Devosiaceae	180	61	453	1044	229	188	52	39	368	5804	12	93	0	77	0	21
Dialisteraceae	191	0	0	0	0	0	0	0	0	0	0	0	0	0	0	0
DSM_1321_300422	606	65	0	35	0	21	0	0	0	55	0	28	0	0	0	0
DSM_1321_301386	434	289	0	13	0	0	2	10	0	3	0	0	0	0	0	0
DSM_16500	0	0	4	31	0	0	0	0	0	48	0	0	0	0	0	0
DSM_18226_301387	208	126	0	0	0	67	0	0	0	35	0	1	0	0	0	6
DSM_6294_637238	40	23	0	0	0	0	0	0	0	0	0	0	0	0	0	0
DTU023	57	5	0	140	0	0	0	0	54	107	0	0	0	0	0	0
DY22613	0	0	41	79	0	39	0	0	0	35	0	0	0	0	0	0
Dysgonomonadaceae	910	405	550	3443	73	231	10	1192	495	2421	53	90	0	25	15	0
Eggerthellaceae	179	81	0	21	0	0	0	11	0	0	0	0	0	0	0	0
Egibacteraceae	95	0	0	0	0	0	0	0	0	0	0	0	0	0	0	0
Enterobacteriaceae_A	1036	523	66448	157495	154698	96233	118311	107919	15689	11654	363310	106859	296866	221772	517695	93612
Enterococcaceae	62	360	7779	34221	38814	7815	39063	2093	6868	22733	43497	918	76912	108923	202432	8658
Erysipelotrichaceae	452	294	0	205	0	13	0	0	9	19	0	12	0	0	0	0
Eubacteriaceae_258449	21	58	0	0	0	0	0	0	0	0	0	0	0	0	0	0
Exiguobacteraceae	193	308	299	2678	2702	876	1162	1388	916	141	2512	9024	86	0	434	617
Fastidiosipilaceae	410	83	0	8	0	0	0	0	0	0	0	0	0	0	0	0
Fibrobacteraceae	81	135	0	5	0	42	0	0	0	0	0	0	0	0	0	0
Flavobacteriaceae	9796	1919	953	3397	3806	5206	1085	994	1440	3081	8033	2093	1734	954	319	576
Fusobacteriaceae_993521	52	0	0	0	0	0	0	0	0	0	0	0	0	0	0	0
Gastranaerophilaceae	67	0	0	0	0	0	0	0	0	0	0	0	0	0	0	0
Geminicoccaceae	67	13	5	11	0	19	0	0	26	88	0	11	0	0	0	0
GWE2_31_10	10	25	0	0	0	0	0	0	0	0	0	0	0	0	0	0
Halomonadaceae_639862	0	0	0	0	0	0	0	0	0	51	0	11	0	0	0	0
Halomonadaceae_641030	2212	1231	0	226	0	16	23	0	0	0	26	60	0	0	0	0
Halomonadaceae_641031	0	9	0	49	0	0	0	0	40	10	0	0	0	0	0	0
Hyphomicrobiaceae	6	0	0	0	0	0	0	0	0	26	0	0	0	0	0	0
Iamiaceae	300	108	0	27	7	23	3	8	0	40	0	23	0	0	0	0
Ilumatobacteraceae	0	0	12	18	0	110	0	0	0	0	0	0	0	0	0	7
J027	146	0	0	0	0	5	0	0	0	0	0	0	0	0	0	0
JAAYBP01	980	294	10	44	0	54	0	50	21	0	0	8	0	0	0	0
JACDCH01	0	0	7	0	0	0	0	0	0	21	0	0	0	0	0	0
Kaistiaceae_501637	0	0	206	346	0	0	34	76	138	2662	0	0	37	113	0	44
Lachnospiraceae	17194	9454	289	1600	169	2228	456	438	10639	6716	0	83	283	16	0	0
Lactobacillaceae	536	26	0	64	0	0	0	16	231	115	0	0	28	0	0	0
Legionellaceae_A	0	0	406	1765	0	46	24	160	204	1777	0	26	0	0	0	0
Lutisporaceae	0	0	9	87	0	0	0	16	0	0	0	11	0	0	0	0
Magnetospirillaceae	0	0	0	32	0	236	0	34	0	0	0	91	0	0	0	0
Marinilabiliaceae	412	242	0	42	0	11	0	18	26	29	0	0	0	0	0	0
MedAcidi_G1	44	0	0	0	0	0	0	0	33	0	0	13	0	0	0	0
Micavibrionaceae	0	0	107	490	29	368	0	37	0	696	0	161	0	17	0	0
Microbacteriaceae	235	345	24095	26810	4762	5601	2100	4901	3640	22508	8988	4665	5174	9584	1714	13037
Micrococcaceae	16546	3967	9429	21211	1091	2578	3411	9743	15185	12011	5844	4077	7672	4315	889	6876
Micromonosporaceae	17	24	0	17	0	0	0	0	0	97	0	0	0	0	0	0
Midichloriaceae_550863	0	0	5	0	0	0	0	0	0	44	0	0	0	0	0	0
Miltoncostaeaceae	0	0	42	6	0	0	0	0	0	193	0	0	0	0	0	0
Moraxellaceae	33470	11682	33197	60191	68951	62439	49961	65338	9371	26988	282359	102551	76163	21440	52235	46809
Muribaculaceae	4765	2842	0	145	25	79	33	3	363	398	0	0	53	0	0	0
Mycobacteriaceae	131873	41043	25029	44246	3309	4663	4865	14147	23989	153964	3517	4839	4076	28717	2752	24929
Myxococcaceae	0	0	1979	4282	0	187	145	682	107	3768	0	363	0	0	0	0
Nanoperiomorbaceae	135	46	0	0	0	0	0	0	0	0	0	0	0	0	0	0
Nanosyncoccaceae	1310	1340	13	267	85	143	52	0	195	210	0	2	0	0	0	0
Nevskiaceae	0	0	23	10	0	0	0	0	0	0	0	0	0	0	0	0
Nocardioidaceae	5883	958	2417	3553	139	897	250	248	996	5351	38	390	0	47	0	173
Not_Assigned	29948	21636	6276	17507	6590	5670	5605	8082	6100	37421	7266	1331	2832	4192	8363	2980
Obscuribacteraceae	0	0	52	36	0	0	0	0	0	0	0	0	0	0	0	0
OLB7	0	0	34	1097	3	388	0	108	0	34	0	85	0	0	0	2
Oleiphilaceae_637066	0	83	0	66	0	0	0	8	13	146	0	0	0	0	0	0
Oscillospiraceae_45227	0	89	0	0	0	0	0	0	0	0	0	0	0	0	0	0
Oscillospiraceae_88309	17790	11130	0	548	0	695	118	132	2411	1414	0	0	9	0	0	0
P3	28	33	0	0	0	0	0	0	0	21	0	0	0	0	0	0
Paenibacillaceae_367444	0	0	49	78	0	15	0	0	0	613	0	15	0	0	0	0
Paludibacteraceae	2920	3024	0	31	0	21	0	52	269	123	0	0	0	0	0	0
Paracaedibacteraceae	0	0	9	56	0	10	0	0	42	319	0	19	0	0	0	0
Parachlamydiaceae	0	0	780	2739	74	1346	285	1040	1000	13265	23	37	7	14	0	41
Peptococcaceae_369362	206	220	0	0	0	0	0	0	0	27	0	0	0	0	0	0
Peptoniphilaceae	2710	1643	104	885	76	70	32	242	84	137	0	0	5	0	0	0
Peptostreptococcaceae_256921	55895	27444	1137	4487	485	3176	1600	2045	11417	12161	14	520	272	0	0	47
Peredibacteraceae	0	0	40	347	85	9	73	4	37	9	25	27	0	0	0	0
Planococcaceae	80103	17248	199	2519	13086	3534	10198	766	5604	16684	3510	152	10379	6372	9207	3244
Polyangiaceae	92	0	0	0	0	10	21	0	0	127	0	0	0	0	0	0
Porphyromonadaceae	8	23	0	0	0	0	0	0	0	0	0	0	0	0	0	0
Prolixibacteraceae	144	30	0	0	0	0	0	0	27	0	0	0	0	0	0	0
Propionibacteriaceae	4079	882	355	1518	69	148	45	188	1281	4565	47	81	16	9	0	3
Propionisporaceae_41694	0	0	0	0	0	24	0	21	0	0	0	0	0	0	0	0
Pseudohongiellaceae	0	10	0	0	0	0	44	0	0	0	0	0	0	0	0	0
Pseudomonadaceae	11001	1915	28595	68247	98632	65764	91713	76639	43765	21685	210924	172637	34369	62847	36599	140760
Pseudonocardiaceae	0	0	0	95	0	0	0	0	0	324	0	0	0	0	0	0
PWYM01	45	0	0	0	0	0	0	0	0	0	0	0	0	0	0	0
Reyranellaceae	0	0	117	402	0	12	23	24	0	709	0	0	0	3	0	0
Rhizobiaceae_A_499470	360	20	18625	16429	814	4681	1935	2659	2432	30810	7180	2853	5003	10235	662	5376
Rhizobiaceae_A_500279	40	0	0	17	0	0	0	0	17	17	0	0	0	0	0	0
Rhizobiaceae_A_500471	13	44	3124	2097	59	1064	202	1321	0	1324	133	365	73	20	0	419
Rhizobiaceae_A_501059	0	0	42	123	0	56	0	44	309	728	65	30	0	45	0	0
Rhizobiaceae_A_501550	0	0	86	44	0	37	39	35	0	4616	0	0	0	0	0	60
Rhodanobacteraceae_613062	0	0	508	469	0	0	0	0	0	76	10	140	0	0	0	0
Rhodanobacteraceae_613067	0	0	73	453	0	16	54	40	554	152	0	0	0	0	0	0
Rhodobacteraceae	4396	950	1501	4813	157	703	559	483	1816	4277	45	271	83	39	0	51
Rhodocyclaceae	32	37	259	432	0	1643	22	98	16	2263	52	274	0	0	0	0
Rhodospirillaceae	0	0	40	35	19	134	0	45	0	0	0	0	0	0	0	0
Rickettsiaceae	0	0	0	0	0	0	0	0	0	51	0	0	0	0	0	0
Rikenellaceae	58	120	0	0	0	39	0	0	0	0	0	0	0	0	0	0
Rubricoccaceae	56	41	7	0	0	26	0	0	0	0	0	0	0	0	0	0
Ruminococcaceae	4086	150	0	23	2	0	0	0	35	0	0	0	0	0	0	0
Saccharimonadaceae	0	0	58	62	44	0	72	0	0	0	0	0	0	0	0	0
Saccharofermentanaceae	19	53	0	0	0	0	0	0	0	0	0	0	0	0	0	0
Salinicoccaceae	20662	7541	52	235	0	0	70	27	231	1338	0	51	49	0	0	0
Sandaracinaceae	0	0	0	4	0	0	0	0	28	0	0	0	0	0	0	0
Saprospiraceae	85	94	0	0	0	12	96	0	7	34	0	30	0	0	0	0
Sedimentibacteraceae	0	0	26	74	0	0	0	0	0	572	0	6	0	0	0	13
Selenomonadaceae_41811	0	0	38	0	0	126	0	0	0	0	0	0	0	0	0	0
Selenomonadaceae_42771	3701	1455	0	0	0	0	0	44	678	1205	0	4	10	0	0	0
Shewanellaceae_666538	0	15	0	33	788	0	225	0	0	0	13627	673	0	0	18	0
Sneathiellaceae_505174	0	0	38	74	0	0	0	39	0	125	2	0	0	2	0	0
Solirubrobacteraceae_405335	0	0	1046	2723	34	48	121	39	75	2814	0	4	0	6	6	35
Solirubrobacteraceae_405341	0	0	233	192	0	0	116	81	68	26	0	0	0	0	0	0
Sphingobacteriaceae	2688	302	75781	64587	21640	16928	10166	2694	14756	34822	35827	3853	6600	29408	6429	6859
Sphingomonadaceae	333	427	3838	6615	136	1219	26	307	673	8296	173	218	0	72	0	91
Spirosomaceae	0	0	535	1473	49	283	37	0	0	662	54	157	0	31	0	0
Staphylococcaceae	29226	7229	11417	9505	1649	2449	1731	8233	3477	43124	2051	2941	16586	18665	4828	130997
Stellaceae_507253	62	13	4	0	0	24	33	0	0	28	0	0	0	0	0	0
Streptococcaceae	348	15081	449	2765	18829	66	20271	1212	2845	12985	41122	4479	54223	88596	282599	3649
Streptomycetaceae_400641	31	0	17093	8754	77	1160	249	5481	675	26118	109	264	11	522	18	1293
Succinivibrionaceae	8266	4483	9	10	0	35	0	18	1000	504	0	0	0	0	0	0
Sumerlaeaceae	0	0	0	0	0	0	0	2	0	12	0	0	0	0	0	0
Synergistaceae	0	0	44	37	0	36	0	17	0	0	0	0	0	0	0	0
Syntrophomonadaceae_368540	0	0	19	0	0	0	0	6	0	0	0	0	0	0	0	0
SZUA_35	24	21	0	0	0	0	0	0	0	0	0	0	0	0	0	0
Tannerellaceae	374	546	612	125	34	1020	7	267	53	46	10	32	0	0	0	0
Terrimicrobiaceae	0	0	0	102	0	0	0	0	0	102	0	0	0	0	0	0
Thermoactinomycetaceae	0	0	0	41	0	0	0	0	0	153	0	0	0	0	0	0
Thermosinaceae	0	0	0	0	0	3	0	0	0	14	0	0	0	0	0	0
Tissierellaceae	1157	944	0	213	0	43	40	0	16	0	0	0	0	0	0	0
Tistrellaceae	0	0	0	0	0	0	0	0	0	0	90	0	0	0	0	15
Treponemataceae	2092	1907	0	0	0	0	0	0	264	88	0	2	28	4	0	0
Turicibacteraceae	17417	9956	377	1534	50	1013	758	815	5183	5867	0	201	145	0	0	16
UBA1020	774	96	21	0	7	65	0	0	0	0	0	0	0	0	0	0
UBA1067	378	463	0	0	0	0	0	0	0	0	0	0	0	0	0	0
UBA11471	0	57	0	0	0	0	0	0	0	0	0	0	0	0	0	0
UBA11654	0	0	0	0	183	0	85	0	0	0	16	0	0	0	7	0
UBA1381	396	55	0	0	0	37	0	0	0	35	0	0	0	0	0	0
UBA1547	1146	54	24	1130	129	106	0	68	9	106	0	0	0	0	0	0
UBA2020	0	0	13	178	0	7	0	28	16	48	10	0	0	0	0	0
UBA2363	0	2	0	401	0	95	9	0	148	1207	0	0	0	4	0	4
UBA4665	0	0	0	99	0	4	0	0	0	31	0	0	0	0	0	0
UBA5335	0	0	0	42	0	0	0	0	0	0	0	0	0	0	0	0
UBA660	0	58	0	0	10	0	5	0	0	0	0	0	0	0	0	0
UBA6926	34	0	0	0	0	30	0	32	14	0	0	0	0	0	0	0
UBA8131	14	18	0	31	0	0	0	0	0	0	0	0	0	0	0	0
UBA932	3816	2174	0	14	19	103	67	0	165	200	0	0	0	0	0	0
UXAT02	127	235	17	100	0	127	9	0	363	61	0	57	0	0	0	6
Vagococcaceae	0	0	0	0	0	0	163	0	0	0	2125	0	9898	8082	1573	367
Verrucomicrobiaceae	0	0	0	31	0	21	0	0	0	0	0	0	0	0	0	0
Vibrionaceae	0	60	0	0	0	0	0	0	33	24	0	0	0	0	0	0
Victivallaceae	15	4	0	0	9	0	0	0	0	0	0	0	0	0	0	0
Weeksellaceae	964	304	42256	71129	31806	11867	20372	2262	2458	7396	49728	4494	10380	4193	4305	664
Woeseiaceae	16	8	0	0	0	0	0	0	0	0	0	0	0	0	0	0
Xanthobacteraceae_503485	0	0	65	26	0	0	0	0	0	231	0	0	0	65	0	0
Xanthomonadaceae_616009	11655	2150	145919	146261	10852	53716	12114	18738	5245	8777	26536	36987	9988	19073	5121	31853
Xiphinematobacteraceae	0	0	49	7	0	0	0	0	0	0	0	0	0	0	0	0
ZOR0009	0	0	0	0	0	0	0	0	0	1007	0	0	0	0	0	0

## Sheet: Genus
Time point	September21		December21		February21		April22		June22		September22		November22		January23
Genus	CON	SUP	CON	SUP	CON	SUP	CON	SUP	CON	SUP	CON	SUP	CON	SUP	CON	SUP
2011_GWC2_44_17	1146	54	24	1006	129	106	0	68	9	106	0	0	0	0	0	0
40_80	0	0	291	292	5	54	0	0	0	1625	57	17	15	11	31	0
43_108	356	143	0	0	0	0	0	0	155	18	0	0	0	0	0	0
67_14	0	0	773	522	0	88	54	90	250	1267	0	0	4	0	0	0
Absicoccus	7	43	0	3	0	13	0	0	0	0	0	12	0	0	0	0
Acetobacteroides	0	0	0	0	0	0	0	0	0	1007	0	0	0	0	0	0
Acholeplasma_A_284948	0	19	0	0	0	0	26	0	0	0	0	0	0	0	0	0
Achromobacter	0	0	12984	8651	650	4808	1563	1477	1436	10296	1287	2476	316	1022	182	3858
Acidaminococcus	0	0	0	0	0	65	0	0	0	430	0	0	0	0	0	0
Acidipropionibacterium	0	0	0	178	0	8	3	0	133	0	0	13	0	0	0	0
Acidovorax_A	0	0	716	2838	129	258	212	6	72	1432	71	121	22	13	14	8
Acidovorax_C	0	0	0	0	0	0	0	0	0	1451	25	176	24	0	0	0
Acinetobacter	26647	10492	33015	57562	68941	62123	49795	64962	6861	18825	281044	97445	76137	19194	52204	46680
Actinomycetospora	0	0	0	95	0	0	0	0	0	324	0	0	0	0	0	0
Acutalibacter	50	0	0	0	0	0	0	0	0	0	0	0	0	0	0	0
Aequorivita	42	10	0	0	0	4	134	0	335	189	0	0	0	0	0	0
Aerococcus	203	62	0	487	55	152	188	152	50	337	43	0	417	0	0	0
Aeromicrobium	47	0	929	1677	105	198	123	114	380	3010	38	208	0	0	0	153
Aeromonas	0	0	156	545	24495	1060	14079	1164	0	58	25827	2812	1256	97	8687	26
Agathobacter_164119	1032	416	0	0	0	0	0	0	353	284	0	0	0	0	0	0
Aggregatilinea	544	22	0	0	0	0	0	0	0	69	0	0	0	0	0	0
Agrobacterium	13	44	3124	2097	59	1064	202	1321	0	1324	133	365	73	20	0	419
Agromyces_B_382064	0	0	3234	4275	1301	1797	540	464	869	4385	230	38	122	152	273	1744
Akkermansia	69	318	0	0	3	0	0	0	28	0	0	0	0	0	0	0
Albibacterium	0	14	0	0	0	0	0	0	0	0	0	0	0	0	0	0
Alcaligenes	0	0	264	356	0	0	0	0	0	400	1467	348	5202	14946	9	2667
Aliarcobacter	15	425	222	910	1207	9266	331	581	39	16720	641	118	17	46	40	0
Aliicoccus	4064	1716	52	191	0	0	60	0	0	0	0	0	0	0	0	0
Aliidiomarina	2551	625	0	19	0	0	0	0	0	0	0	0	0	0	0	0
Aliifodinibius	39	0	0	0	0	0	0	0	0	0	0	0	0	0	0	0
Alistipes_A_871400	58	120	0	0	0	39	0	0	0	0	0	0	0	0	0	0
Alkalibacterium	1359	393	0	0	0	0	0	0	0	0	0	0	0	0	0	0
Allochromatium	0	60	0	0	0	11	0	0	0	0	0	0	0	0	0	0
Alloprevotella	2742	2393	0	46	4	180	12	17	73	161	0	3	0	0	0	0
Amphibacillus_B_287853	788	148	0	0	0	0	0	0	0	0	0	0	0	0	0	0
Amphibacillus_D	91	15	0	0	0	0	0	0	0	0	0	0	0	0	0	0
Anaerobutyricum	334	191	0	37	0	43	0	0	237	43	0	0	0	0	0	0
Anaerococcus	0	0	0	8	0	0	0	8	0	0	0	0	0	0	0	0
Anaerocolumna	0	0	21	147	0	53	11	0	0	0	0	0	0	0	0	0
Anaerofilum_73741	0	6	0	8	0	0	0	0	0	0	0	0	0	0	0	0
Anaerospora	0	0	0	0	0	3	0	0	0	14	0	0	0	0	0	0
Anaerotignum_189125	1026	725	0	40	0	61	72	19	60	7	0	0	0	0	0	0
Anaerovibrio	2339	1455	0	0	0	0	0	44	678	1205	0	0	0	0	0	0
Anoxybacter	0	0	41	79	0	39	0	0	0	35	0	0	0	0	0	0
Ap0902	203	7	0	39	0	15	0	0	0	0	0	0	0	0	0	0
Aphodousia	184	255	0	0	0	6	0	0	31	7	0	0	0	0	0	0
Aquaspirillum_560424	0	0	139	208	0	0	0	0	0	0	0	0	0	0	0	0
Aquicella_A	0	0	4	31	0	0	0	0	0	48	0	0	0	0	0	0
Aquihabitans	980	294	10	44	0	54	0	50	21	0	0	8	0	0	0	0
Arachnia	3633	866	180	1198	53	109	7	162	774	668	39	22	16	9	0	3
Arenimonas_613591	0	0	0	57	0	0	0	0	0	65	0	0	0	0	0	0
Arthrobacter_B	414	35	0	0	0	0	0	0	0	0	0	0	0	0	0	0
Atopostipes	25177	9493	33	253	60	29	0	98	31	71	0	0	0	0	0	0
Aureimonas_A_501505	0	0	86	44	0	37	39	35	0	4616	0	0	0	0	0	60
Azonexus_595966	0	0	9	153	0	21	0	0	0	0	17	0	0	0	0	0
Azospira_A	0	0	250	279	0	1622	22	98	0	2244	35	274	0	0	0	0
Azospirillum	0	0	563	3809	1433	3304	173	1325	0	885	97	1894	0	0	32	0
Babela	0	0	347	221	6	19	44	146	29	851	0	4	0	0	0	0
Bacillus_A	1	0	2479	64699	2714	2746	4021	7737	1502	6082	2306	296	9203	3039	401	6743
Bacillus_AD	0	0	0	0	0	0	0	10	0	3	0	0	0	0	0	0
Bacillus_BN	200	156	0	0	0	0	0	0	0	0	0	0	0	0	0	0
Bacillus_H	0	0	0	0	0	0	0	0	0	67	0	0	0	0	0	0
Bacillus_P_294101	191	70	0	30	0	31	0	0	0	0	0	0	0	0	0	0
Bact_08	294	208	0	14	0	0	0	0	0	0	0	0	0	0	0	0
Bacteroides_H	13	0	28	50	0	417	0	23	0	1656	0	0	0	0	0	0
Bariatricus	137	80	0	0	0	0	0	0	0	0	0	0	0	0	0	0
Bdellovibrio	0	0	3	11	6	0	0	0	0	242	0	0	0	0	0	0
Berkiella_A	0	0	240	836	18	164	59	114	391	5398	0	0	0	0	0	0
Bhargavaea	27	1	0	0	0	0	0	0	0	0	0	0	0	0	0	0
Bifidobacterium_387352	0	0	0	0	0	0	0	0	0	920	0	0	0	22	2	0
Bifidobacterium_388775	18534	9052	11	154	36	242	69	206	4459	6195	14	191	526	12	0	17
Bilifractor	50	0	0	0	0	0	0	0	34	0	0	0	0	0	0	0
Blastocatella	0	0	26	10	0	0	0	0	0	0	0	0	0	0	0	0
Blautia_A_141781	571	153	0	0	0	0	0	0	153	138	0	0	0	0	0	0
Borkfalkia	65	235	0	0	0	0	0	0	36	0	0	0	0	0	0	0
Bosea	0	33	914	1073	6	75	22	253	395	3064	0	0	0	48	0	39
Brachybacterium	5331	1264	3019	2446	749	238	319	648	1273	18509	896	1120	793	5473	219	2425
Brackiella	75	47	0	0	0	0	0	0	0	0	0	0	0	0	0	0
Bradyrhizobium	0	0	0	0	0	0	0	0	0	70	0	0	0	0	0	0
Brevibacillus_D	0	0	8	8	0	0	0	0	0	0	0	0	0	0	0	0
Brevibacterium	718	199	781	474	0	137	69	189	144	13132	849	2038	1794	13050	116	11847
Brevilactibacter	0	0	155	0	0	0	0	0	65	3477	8	46	0	0	0	0
Brevundimonas	442	77	23130	23068	3874	9194	4182	2503	2748	73295	6577	5488	2453	7588	1232	8321
Brooklawnia	0	0	0	59	0	0	0	0	0	0	0	0	0	0	0	0
Brumimicrobium	0	0	0	0	0	0	0	13	70	48	0	0	0	0	0	0
Bulleidia	31	38	0	13	0	0	0	0	9	0	0	0	0	0	0	0
Butyribacter	34	27	0	0	0	0	0	0	0	0	0	0	0	0	0	0
CADEDH01	24	21	0	0	0	0	0	0	0	0	0	0	0	0	0	0
CAG_1024	57	67	0	13	0	0	0	0	7	0	0	0	11	0	0	0
CAG_267	170	24	0	0	0	0	0	0	0	0	0	0	0	0	0	0
CAG_269	179	38	0	5	0	0	0	0	0	0	0	0	0	0	0	0
CAG_273	86	98	0	67	0	0	0	0	0	0	0	0	0	0	0	0
CAG_313	0	21	0	0	0	0	0	0	0	0	0	0	0	0	0	0
CAG_41	396	55	0	0	0	37	0	0	0	35	0	0	0	0	0	0
CAG_485	134	231	0	0	0	20	0	0	0	40	0	0	0	0	0	0
CAG_488	46	25	0	0	0	0	0	0	0	0	0	0	0	0	0	0
CAG_791	1155	323	198	511	13	515	84	54	2028	1779	0	54	44	16	0	0
CAG_793	30	0	0	0	0	0	0	0	0	0	0	0	0	0	0	0
CAG_83	196	81	0	0	0	0	0	0	0	0	0	0	0	0	0	0
CAG_964	24	14	0	0	0	0	0	0	0	0	0	0	0	0	0	0
Caldibacillus_295372	897	307	0	0	0	0	0	0	0	0	0	0	0	0	0	0
Camelimonas	0	0	1473	1599	91	156	186	968	76	1052	0	118	54	19	0	79
Campylobacter_B	124	95	0	0	0	0	0	0	0	0	0	0	0	0	0	0
Caryophanon	56	33	0	0	0	0	0	0	0	0	0	0	0	0	0	0
Caulobacter_487784	0	0	251	797	0	36	15	58	0	329	0	18	0	0	0	0
CCUG_7971	140	21	0	0	0	2	0	0	0	3	0	0	0	0	0	0
Cedecea	0	0	0	0	0	0	0	0	0	0	0	0	40	85	0	0
Cellulomonas	0	0	265	437	0	39	0	0	104	489	0	0	0	0	21	0
Cellulosilyticum	1062	714	0	70	0	17	0	55	552	830	0	10	19	0	0	2
Cellulosimicrobium	0	0	2987	2879	120	404	850	1099	684	16750	19	74	74	299	23	1108
Cellvibrio	302	3	0	0	0	0	0	0	0	51	0	0	0	0	0	0
Cereibacter_A_494292	30	129	0	35	0	0	0	0	0	0	0	0	0	0	0	0
Chitinophaga	0	0	2783	6185	205	1031	347	505	277	1330	0	31	0	0	0	27
Choladousia	743	244	0	0	0	0	0	0	50	50	0	0	0	0	0	0
Chryseobacterium_794667	0	0	0	0	0	0	0	0	0	0	4366	1187	0	0	0	0
Chryseobacterium_796614	28	31	41695	68253	29775	11242	18555	1437	258	675	4432	2916	1594	1229	1705	642
Chryseobacterium_796703	0	0	1	53	41	104	24	19	0	0	0	0	0	0	0	0
Chryseomicrobium_303841	932	1014	0	38	0	0	146	14	165	940	0	0	0	0	0	0
Citricoccus_384863	2292	446	0	110	0	0	47	0	192	50	0	113	40	0	0	0
Citrobacter_A_692098	0	0	0	37	52	0	34	0	333	52	34	0	1289	0	388	0
Cloacibacterium	0	0	0	142	148	24	0	0	0	0	0	0	0	0	0	0
Clostridioides_A	114	0	0	0	0	0	38	0	0	65	0	0	0	0	0	0
Clostridium_AK	0	0	0	63	0	0	0	0	0	44	0	0	0	0	0	0
Clostridium_AM	0	0	0	21	0	407	0	86	0	251	0	0	0	0	0	0
Clostridium_AN	35	10	0	0	0	0	0	0	139	40	0	0	0	0	0	0
Clostridium_J	0	0	145	1103	559	129	111	27	423	1565	323	22	28	19	19	5
Clostridium_T	15601	8231	170	2233	1421	1556	1434	758	4862	5307	119	64	18	7530	233	32
Cohnella	0	0	19	44	0	15	0	0	0	257	0	0	0	0	0	0
Collinsella	700	0	0	0	0	0	0	0	141	0	0	0	0	0	0	0
Comamonas_F_589250	218	154	12396	27378	24548	2648	3506	330	15	6242	33333	3953	8446	691	1563	373
Conexibacter	0	0	233	192	0	0	116	81	68	26	0	0	0	0	0	0
Constrictibacter	62	13	4	0	0	24	33	0	0	28	0	0	0	0	0	0
Copromorpha	43	35	0	0	0	0	0	0	0	0	0	0	0	0	0	0
Corynebacterium	95998	32460	3757	18438	1898	1421	1533	3279	12300	58854	2452	2783	3115	19967	2651	15296
Croceibacterium_484881	0	15	0	0	0	0	0	0	0	0	0	0	0	0	0	0
Cryptobacteroides	3522	1966	0	0	19	103	67	0	165	200	0	0	0	0	0	0
CU05_9	4740	749	0	115	0	130	328	0	231	143	0	13	21	0	0	0
Cutibacterium	259	16	0	0	16	0	11	0	71	390	0	0	0	0	0	0
Cytobacillus_298193	0	0	0	0	0	0	0	0	0	35	0	0	0	0	0	6
Deinococcus_B	55	0	0	28	0	0	0	0	0	0	0	0	0	0	0	0
Dermacoccus	0	0	15	11	0	0	0	0	0	0	0	0	0	0	0	0
Desemzia	5566	1130	0	38	0	0	0	0	109	0	0	0	0	0	0	0
Desulfovibrio_R_446353	59	0	0	22	0	0	0	0	0	390	0	0	0	0	0	0
Devosia_A_501803	0	0	25	41	0	0	0	0	0	163	0	0	0	45	0	0
Devosia_A_502124	75	61	428	1003	229	188	52	39	368	5641	12	93	0	32	0	21
Diaphorobacter_A_589305	0	0	0	0	0	0	70	0	23	0	0	0	0	28	0	0
Dietzia	35015	8436	173	1834	45	255	799	251	1450	12861	0	204	873	5701	14	3753
Dokdonella_A	0	0	67	380	0	16	54	40	554	152	0	0	0	0	0	0
Dorea_A	0	0	0	0	0	0	0	0	40	22	0	0	0	0	0	0
DTSX01	0	0	0	0	183	0	85	0	0	0	16	0	0	0	7	0
Dyadobacter_906144	0	0	518	1222	49	272	37	0	0	279	50	61	0	0	0	0
Dysgonomonas	0	0	550	2964	73	231	10	1176	30	2143	53	90	0	25	15	0
Edaphocola	0	0	449	936	1410	432	33	199	235	267	10	113	3	64	33	35
Emergencia	88	88	0	0	0	0	0	0	0	0	0	0	0	0	0	0
Empedobacter_790298	0	0	261	1406	1784	13	219	141	0	0	352	0	0	25	0	0
Empedobacter_790330	0	0	0	64	0	0	0	0	0	8	40151	218	8615	645	2582	0
Enteractinococcus	2262	1191	0	0	0	0	0	0	28	0	0	0	0	0	0	0
Enterenecus	406	434	0	65	0	88	13	34	81	47	0	0	0	0	0	0
Enterobacter_B_713587	0	0	479	789	2019	1127	1950	1451	231	45	1296	779	216	1556	642	184
Enterococcus_A	0	0	232	269	1157	0	3359	0	282	121	15846	29	6095	14993	6246	0
Enterococcus_B	0	0	148	1265	1665	386	1535	82	473	475	2447	238	3810	3603	4077	261
Enterococcus_D	0	0	319	468	319	47	212	0	0	0	2849	116	5410	5086	15759	84
Enterococcus_H_360604	0	0	88	270	238	0	170	50	75	11124	1289	7	13767	5605	9227	5645
Enterococcus_I_359104	62	360	0	0	0	0	0	37	1296	55	0	15	0	0	0	0
Epilithonimonas_794764	137	38	0	0	0	0	0	0	0	0	0	0	0	0	0	0
Eremococcus	20	34	85	162	52	18	13	127	46	216	0	0	0	0	0	0
Erysipelothrix	46	45	0	189	0	0	0	0	0	19	0	0	0	0	0	0
Escherichia_710834	783	449	232	307	50	462	198	139	314	280	82	138	5304	23	922	302
Exiguobacterium_A	193	308	299	2678	2702	876	1162	1388	916	141	2512	9024	86	0	434	617
F0058	216	72	0	0	0	0	0	0	0	0	0	0	0	0	0	0
Facklamia_A_322620	4455	1524	27	1147	49	154	0	83	201	220	0	0	19	0	0	0
Facklamia_A_322655	1108	778	19	284	0	0	0	0	61	79	0	0	0	0	0	0
Faecalibacterium	3079	0	0	0	0	0	0	0	0	0	0	0	0	0	0	0
Faecalicoccus	108	0	0	0	0	0	0	0	0	0	0	0	0	0	0	0
Faecalimonas	2185	1829	0	0	0	0	13	0	238	83	0	0	0	0	0	0
Faecimonas	0	36	0	0	0	0	0	0	0	0	0	0	0	0	0	0
Faecousia	15774	10054	0	445	0	594	105	98	2197	1286	0	0	9	0	0	0
Fastidiosipila	410	83	0	8	0	0	0	0	0	0	0	0	0	0	0	0
Fermentimonas_862735	702	258	0	302	0	0	0	16	414	31	0	0	0	0	0	0
Fermentimonas_862802	21	32	0	0	0	0	0	0	0	0	0	0	0	0	0	0
Fibrobacter	81	116	0	5	0	42	0	0	0	0	0	0	0	0	0	0
Fimenecus	414	363	0	0	0	38	0	0	0	0	0	0	0	0	0	0
Fimiplasma	0	58	0	0	0	0	0	0	0	0	0	0	0	0	0	0
Flaviflexus	2925	1304	0	0	0	12	0	0	12	0	0	0	49	0	0	0
Flavimobilis_389003	0	0	0	0	0	0	0	0	294	13	0	0	0	0	0	0
Flavipsychrobacter_929086	0	0	32	388	40	429	0	41	0	5185	3	58	0	0	0	0
Flavitalea_934515	0	0	341	246	2	0	0	18	0	0	0	0	0	0	0	0
Flavobacterium	8837	1494	953	3306	3806	5202	820	994	1105	2892	8033	2093	1734	954	319	576
Frisingicoccus	178	265	0	19	0	0	0	0	147	0	0	7	0	0	0	0
Fundicoccus	1912	1048	36	970	0	7	160	417	904	1099	0	20	43	0	0	0
Fusobacterium_A	52	0	0	0	0	0	0	0	0	0	0	0	0	0	0	0
G11	75	0	0	0	0	0	0	0	0	0	0	0	0	0	0	0
Gallicola	0	9	0	11	0	0	0	0	0	0	0	0	0	0	0	0
Geminicoccus	0	0	5	0	0	0	0	0	0	9	0	0	0	0	0	0
Gemmiger_A_73129	719	0	0	0	0	0	0	0	0	0	0	0	0	0	0	0
Geofilum_869828	233	122	0	42	0	0	0	18	26	0	0	0	0	0	0	0
Glutamicibacter	541	712	0	0	0	0	217	0	917	1053	5580	2432	6973	3095	728	4340
Gordonia_B_376796	30	10	6113	4013	227	554	59	366	343	10466	8	175	17	98	7	1065
Gottfriedia	10	0	0	0	0	0	0	0	0	0	0	0	0	0	0	0
Granulicoccus	98	0	0	0	0	31	0	26	184	0	0	0	0	0	0	0
Gudongella	0	16	0	0	0	0	40	0	0	0	0	0	0	0	0	0
Gulosibacter	64	45	0	45	0	0	0	0	160	0	0	0	0	0	0	0
GWE2_31_10	10	25	0	0	0	0	0	0	0	0	0	0	0	0	0	0
Halolactibacillus	1183	93	0	90	0	0	0	0	0	0	0	0	0	0	0	0
Halomonas_C_640989	19	17	0	0	0	0	0	0	0	0	26	60	0	0	0	0
Halopseudomonas_641337	1581	415	0	59	0	16	0	0	201	0	0	0	0	0	0	0
Harryflintia	28	0	0	0	0	0	0	0	0	0	0	0	0	0	0	0
Herbaspirillum	0	0	0	48	0	0	0	0	0	0	0	0	0	0	0	0
Hornefia	30	0	0	0	0	0	0	0	81	0	0	0	0	0	0	0
HRBIN40	67	13	0	11	0	19	0	0	26	79	0	11	0	0	0	0
Iamia	300	108	0	27	7	23	3	8	0	40	0	23	0	0	0	0
Ilumatobacter_A	0	0	12	18	0	110	0	0	0	0	0	0	0	0	0	7
Intestinibaculum	50	54	0	0	0	0	0	0	55	0	0	0	0	0	0	0
Isoptericola_389305	42	11	0	0	0	0	0	0	0	0	0	0	0	0	0	0
JAAUUD01	146	0	0	0	0	5	0	0	0	0	0	0	0	0	0	0
JC017	179	120	0	0	0	11	0	0	0	29	0	0	0	0	0	0
Jeotgalibaca	3819	3452	4	193	0	31	60	154	880	421	0	96	30	0	0	0
Jeotgalicoccus_A_310962	14332	4821	0	44	0	0	0	27	231	1338	0	24	49	0	0	0
JG1575	527	76	0	0	0	0	0	0	0	67	0	22	0	0	0	0
Jidaibacter	0	0	5	0	0	0	0	0	0	44	0	0	0	0	0	0
Jonesia	237	16	0	0	0	0	0	0	28	34	0	0	11	0	0	0
Kaistella	112	0	0	0	0	0	0	0	1342	3163	0	0	0	0	0	12
Kaistia	0	0	206	346	0	0	34	76	138	2662	0	0	37	113	0	44
Kandleria	2	0	0	0	0	0	0	0	32	0	0	0	0	0	0	0
Klebsiella_711353	0	0	5	13	2	0	12	0	0	156	173	0	0	995	143	0
Klebsiella_724518	0	0	6370	10878	30012	8340	12213	2221	400	65	2205	0	61151	16440	155823	5112
Kocuria	4858	405	9354	20787	1091	2264	2381	8579	2136	5231	209	379	406	854	161	2529
Kosakonia_684308	0	0	98	119	0	103	101	0	0	0	0	0	0	0	0	0
Kurthia	19	40	0	0	0	0	0	0	140	176	0	7	0	0	0	0
Kushneria	0	0	0	0	0	0	0	0	0	51	0	11	0	0	0	0
Lachnoclostridium_B	147	0	0	0	0	0	0	0	0	0	0	0	0	0	0	0
Lacticaseibacillus	0	0	0	0	0	0	0	0	0	115	0	0	0	0	0	0
Lactobacillus	457	26	0	0	0	0	0	0	204	0	0	0	0	0	0	0
Lactococcus_A_343306	0	29	0	0	0	0	0	0	131	254	151	0	0	0	0	0
Lactococcus_A_343473	0	0	58	2107	9621	66	17	162	550	8716	144	0	3552	4661	35449	0
Lactococcus_A_343483	0	0	0	0	3	0	9	0	0	0	66	0	22	10	88	0
Lactococcus_A_346120	30	0	391	601	6717	0	14594	644	1939	1657	40192	1371	49640	78780	224913	30
Lancefieldella	0	45	0	0	0	0	0	0	0	0	0	0	0	0	0	0
Larkinella	0	0	0	78	0	0	0	0	0	0	0	0	0	0	0	0
Lautropia	76	0	0	0	0	0	0	0	0	0	0	0	0	0	0	0
Lawsonibacter	126	42	0	0	0	0	0	0	13	0	0	0	0	0	0	0
Legionella_D	0	0	131	110	0	10	0	3	132	530	0	24	0	0	0	0
Leucobacter	0	0	283	452	722	0	127	15	126	1341	1437	103	3896	4288	1178	5521
Ligilactobacillus	52	0	0	0	0	0	0	0	0	0	0	0	0	0	0	0
Limiplasma	171	444	27	0	0	0	0	0	76	70	0	0	0	0	0	0
Limosilactobacillus	27	0	0	64	0	0	0	0	0	0	0	0	0	0	0	0
Lunatimonas	1732	156	10	3	0	0	12	5	0	263	0	0	0	0	0	0
Luteibacter	0	0	508	469	0	0	0	0	0	76	10	140	0	0	0	0
Luteimonas_B_615714	0	0	0	0	0	0	0	0	228	371	0	0	7	0	0	0
Luteimonas_C_615545	4224	836	25	18	0	27	82	114	381	102	0	14	0	60	0	0
Luteolibacter_776285	0	0	30	42	0	0	0	0	0	0	0	0	0	0	0	0
Luteolibacter_776537	0	0	0	11	0	0	0	0	0	38	0	0	0	0	0	0
Luteolibacter_776538	0	0	6	353	6	23	0	41	26	1515	0	0	0	5	0	0
Lutispora	0	0	9	87	0	0	0	16	0	0	0	11	0	0	0	0
Lysinibacillus_304693	0	0	97	1567	8526	1813	4996	299	3275	8237	3083	14	9303	6122	6404	2431
Lysinibacillus_304892	61	4	0	0	0	0	31	0	0	0	0	0	0	0	0	0
Lysobacter_A_615995	230	0	3526	3577	18	780	25	180	0	78	0	0	0	0	0	120
Macellibacteroides	0	77	612	120	23	1009	7	267	0	31	10	32	0	0	0	0
Macondimonas	0	0	0	42	0	0	0	0	0	0	0	0	0	0	0	0
Macrococcus_B	15	1	55	127	0	40	2	7	251	40	52	243	57	1	117	5188
Magnetospirillum_505511	0	0	0	32	0	236	0	34	0	0	0	91	0	0	0	0
Mailhella	1486	830	0	13	0	41	4	17	12	24	0	0	0	0	0	0
Mammaliicoccus_319276	0	0	4157	3479	640	932	79	2579	440	6407	850	1860	12218	13919	4461	110199
Mariniphaga	144	30	0	0	0	0	0	0	27	0	0	0	0	0	0	0
Marinobacter_A_637054	0	83	0	66	0	0	0	8	13	146	0	0	0	0	0	0
Marinospirillum	0	9	0	49	0	0	0	0	40	10	0	0	0	0	0	0
Massilia	111	87	0	175	99	112	0	0	0	0	302	0	0	0	0	0
Mediterraneibacter_A_155507	1966	0	0	0	0	0	0	0	0	0	0	0	0	0	0	0
Megamonas	1362	0	0	0	0	0	0	0	0	0	0	0	0	0	0	0
Membranicola	39	9	0	0	0	12	96	0	7	34	0	0	0	0	0	0
Mesorhizobium_F_498388	0	0	7	119	0	0	0	0	314	7555	0	15	4	0	0	0
Micavibrio_B_508655	0	0	40	267	0	47	0	0	0	280	0	0	0	0	0	0
Micavibrio_B_508717	0	0	51	155	0	47	0	0	0	0	0	88	0	0	0	0
Microbacter	13	80	0	7	0	0	0	0	0	0	0	0	0	0	0	0
Microbacterium_A_383184	0	0	26	209	0	63	0	0	0	142	0	0	0	62	0	0
Microbacterium_A_383312	0	0	975	200	51	0	0	0	0	209	12	49	0	12	0	0
Micrococcus	0	98	54	0	0	290	0	0	0	0	0	0	0	0	0	0
Microlunatus_A_391020	0	0	20	45	0	0	24	0	0	18	0	0	0	0	0	0
Micromonospora_H_372070	17	24	0	17	0	0	0	0	0	97	0	0	0	0	0	0
Micropruina	0	0	0	0	0	0	0	0	54	0	0	0	0	0	0	0
Microvirga	48	5	125	1133	36	69	294	651	861	3802	0	0	0	0	0	0
Microvirgula	0	0	28	408	0	0	0	0	0	14429	500	3070	411	0	13	0
Miltoncostaea	0	0	42	6	0	0	0	0	0	193	0	0	0	0	0	0
Mobilitalea	0	0	0	0	0	0	0	0	35	46	0	0	0	0	0	0
Mogibacterium	0	28	0	2	0	57	0	0	29	28	0	0	0	0	0	0
Moheibacter	0	0	61	682	22	205	0	12	8	1134	120	65	21	106	5	10
Morganella	0	0	0	0	0	0	0	0	0	65	15	0	67	43	69	0
Mycobacterium	113	0	1991	2495	29	1109	378	2029	494	8028	19	119	0	1153	0	114
Myxococcus_463634	0	0	367	2393	0	16	130	104	21	2808	0	0	0	0	0	0
Nanoperiomorbus	135	46	0	0	0	0	0	0	0	0	0	0	0	0	0	0
Nanosyncoccus	1184	1134	13	267	81	143	42	0	195	207	0	2	0	0	0	0
Neofamilia	2171	1269	46	501	64	70	0	136	76	82	0	0	0	0	0	0
Nesterenkonia	207	13	0	0	0	0	0	0	0	327	0	0	0	0	0	0
Niabella	0	0	300	852	0	76	0	0	0	41	0	0	0	5	0	0
Niveispirillum	0	0	226	628	660	475	96	54	0	1309	300	523	0	0	0	0
Nocardia	0	0	2351	1514	22	246	156	2498	1540	3755	34	40	43	0	0	18
Nocardioides_A_392796	5836	958	1488	1876	34	699	127	134	516	1919	0	182	0	47	0	20
Not_Assigned	152009	79809	120788	273382	198245	127926	166438	151732	68632	135517	394040	121128	287013	304396	544800	120464
Novispirillum	0	0	40	35	19	134	0	45	0	0	0	0	0	0	0	0
Novosphingobium_485351	0	0	1861	928	0	0	0	0	0	0	0	0	0	0	0	0
Oceanobacillus	299	119	8	0	0	6	0	0	0	27	0	0	0	0	0	0
Ochrobactrum_A_499024	0	0	1481	1221	0	151	0	0	54	783	1334	1271	544	2469	33	322
Ochrobactrum_A_499084	0	0	126	4	0	0	0	0	0	231	0	0	0	3	0	22
OLB13	0	0	0	8	0	0	0	0	7	0	0	0	0	0	0	0
OLB7	0	0	34	1097	3	388	0	108	0	34	0	85	0	0	0	2
OLB9	46	85	0	0	0	0	0	0	0	0	0	30	0	0	0	0
Oligella	261	244	0	150	0	0	0	45	0	33	0	0	0	0	0	0
Onthenecus	571	358	0	24	0	0	35	0	149	29	0	0	0	0	0	0
Ornithinicoccus_A_390119	2937	431	0	159	64	235	235	80	549	149	0	226	0	0	0	0
Paenibacillus_C	0	0	0	18	0	0	0	0	0	267	0	15	0	0	0	0
Paenibacillus_J_366882	0	0	30	16	0	0	0	0	0	0	0	0	0	0	0	0
Paenisporosarcina_303918	544	146	0	0	76	0	25	0	0	108	0	0	13	0	254	0
Paenochrobactrum	0	0	0	0	0	0	0	0	0	0	0	0	285	58	0	21
Paludicola	0	0	0	15	2	0	0	0	0	0	0	0	0	0	0	0
Pantoea_A_680069	134	33	199	1039	0	0	0	0	79	374	8258	980	0	175	0	0
Pantoea_A_680430	0	0	39	151	77	145	32	32	0	0	5	7	150	1	85	68
Parabacteroides_B_862066	374	469	0	5	11	11	0	0	53	15	0	0	0	0	0	0
Paracaedibacter_A_512622	0	0	9	56	0	10	0	0	42	319	0	19	0	0	0	0
Paraclostridium	0	0	17	175	40	5	70	27	17	75	0	0	0	0	0	0
Paracoccus	3892	620	1317	4254	129	457	552	446	1663	1879	11	254	83	39	0	49
Paracraurococcus_506950	0	0	0	18	0	0	0	0	0	0	0	0	0	0	0	0
Parafannyhessea	1026	513	0	24	0	47	0	16	63	56	7	5	0	0	0	0
Paramuribaculum	3655	1894	0	145	25	49	0	3	246	358	0	0	53	0	0	0
Parapedobacter	0	0	189	292	0	8	0	0	0	139	0	0	0	0	0	0
Paraprevotella	5428	4597	11	54	0	165	0	31	383	321	0	0	0	0	0	0
Pararcticibacter	0	0	13	142	45	14	40	0	0	21	0	0	0	0	0	0
Pararheinheimera	0	0	0	28	611	170	81	0	0	325	12932	16	0	0	12	0
Patulibacter	0	0	1046	2723	34	48	121	39	75	2814	0	4	0	6	6	35
Pauljensenia	0	0	22	867	190	40	98	0	188	86	55	14	21	0	196	11
Pedobacter_887417	0	0	3261	6790	1093	1782	207	211	11	4787	203	183	3	0	0	25
PeH17	637	392	0	0	0	0	0	0	8	0	0	0	0	0	0	0
Pelagibacterium	105	0	0	0	0	0	0	0	0	0	0	0	0	0	0	0
Pelobium_887411	0	0	127	1021	0	219	4	11	34	203	26	17	0	10	5	0
Pelosinus	0	0	0	0	0	24	0	21	0	0	0	0	0	0	0	0
Peptococcus	206	220	0	0	0	0	0	0	0	27	0	0	0	0	0	0
Peredibacter	0	0	40	347	85	9	73	4	37	9	25	27	0	0	0	0
Phascolarctobacterium_A	6043	4830	11	48	25	181	9	36	635	409	9	0	0	0	0	0
Phenylobacterium	0	0	141	269	22	430	243	252	31	454	0	0	0	0	0	0
Phnomibacter	0	0	0	36	0	0	0	0	0	30	102	30	0	0	0	0
Phocaeicola_A_858004	15592	11668	18	268	27	536	33	6	404	571	0	7	14	3	0	0
Pigmentiphaga	0	0	1611	1234	128	216	0	96	0	65	0	0	0	0	0	0
Piscicoccus	6	0	0	45	0	0	0	0	0	169	0	0	0	0	0	0
Planobacterium	28	5	0	0	0	0	0	0	0	46	0	0	7	0	0	0
Planococcus	52211	7926	0	61	0	0	220	69	588	153	0	119	0	0	0	0
Porcincola	6	75	0	0	0	0	0	0	0	0	0	0	0	0	0	0
Porphyromonas_A_859426	8	23	0	0	0	0	0	0	0	0	0	0	0	0	0	0
Poseidonocella_488769	0	0	184	511	28	246	7	37	96	2264	34	17	0	0	0	2
Pradoshia	606	65	0	35	0	21	0	0	0	55	0	28	0	0	0	0
Prevotella	480	734	0	0	4	7	0	0	64	9	0	0	0	9	0	0
Priestia	23	0	0	0	0	0	35	14	0	38	0	0	0	0	0	0
Propionicimonas	0	0	0	38	0	0	0	0	0	12	0	0	0	0	0	0
Propionispira	0	0	38	0	0	126	0	0	0	0	0	0	0	0	0	0
Prosthecobacter	0	0	0	31	0	21	0	0	0	0	0	0	0	0	0	0
Proteiniclasticum	68	819	0	0	0	0	0	50	174	38	0	0	0	0	0	0
Proteiniphilum	54	102	0	177	0	0	0	0	0	247	0	0	0	0	0	0
Protochlamydia	0	0	780	2702	74	1332	285	1040	1000	13138	23	37	7	14	0	41
Providencia_A_732258	0	0	0	0	0	0	0	0	0	0	0	0	197	0	0	0
Pseudacidovorax	0	0	100	195	0	0	0	0	0	0	0	0	0	0	0	0
Pseudazoarcus	32	37	0	0	0	0	0	0	0	0	0	0	0	0	0	0
Pseudobacter	0	0	334	329	0	19	0	0	0	5	0	0	0	0	0	0
Pseudochrobactrum	0	0	0	0	0	0	0	0	22	125	5321	889	2427	3841	136	511
Pseudofulvimonas	0	2	0	401	0	95	9	0	148	1207	0	0	0	4	0	4
Pseudomonas_A	4761	411	0	1213	92	0	480	318	4537	5739	679	446	1021	8404	289	107
Pseudomonas_B_650451	47	0	71	372	0	0	0	111	0	0	0	0	0	0	0	0
Pseudomonas_D_641338	3273	553	0	0	0	0	0	0	0	0	0	0	0	0	0	0
Pseudomonas_D_641376	648	171	0	0	0	0	0	0	0	0	0	0	0	0	0	0
Pseudomonas_E_647464	171	34	18842	32377	63530	34846	80417	48089	33207	11460	192971	162323	30806	50197	30296	66188
Pseudomonas_E_648040	0	0	372	5424	11223	8762	1073	677	889	3398	3921	3084	507	659	1146	371
Pseudomonas_E_650325	0	0	0	0	0	0	0	0	0	52	1891	57	61	72	0	0
Pseudomonas_E_650326	19	0	216	4415	32	824	0	103	0	22	56	0	0	0	0	0
Pseudomonas_F	41	12	2279	5380	89	9629	198	3464	0	82	7	8	78	1178	2140	59418
Pseudomonas_H	0	0	0	0	0	0	0	0	0	298	0	0	0	0	0	0
Pseudoramibacter	21	58	0	0	0	0	0	0	0	0	0	0	0	0	0	0
Pseudorhizobium	40	0	0	17	0	0	0	0	17	17	0	0	0	0	0	0
Pseudosphingobacterium_887583	0	0	2663	432	170	306	68	34	12	21	0	16	0	0	0	8
Pseudoxanthomonas_A_615282	0	0	242	223	0	224	0	0	0	0	0	0	0	0	0	0
Pseudoxanthomonas_A_615336	0	0	0	334	0	3	98	0	166	188	0	0	0	0	0	0
Pseudoxanthomonas_A_615337	0	0	462	5495	0	524	434	204	961	921	68	107	0	0	0	10
Psychrobacter	6636	1169	0	113	0	0	8	42	2254	2198	1263	5070	26	46	0	0
PWYM01	45	0	0	0	0	0	0	0	0	0	0	0	0	0	0	0
Pygmaiobacter	43	25	0	0	0	0	0	0	0	0	0	0	0	0	0	0
QALR01	166	15	0	0	0	0	0	0	22	0	0	0	0	0	0	0
Ravibacter	0	0	17	173	0	11	0	0	0	383	4	96	0	31	0	0
REEP01	127	235	17	100	0	127	9	0	363	61	0	57	0	0	0	6
Reyranella	0	0	117	402	0	12	23	24	0	709	0	0	0	3	0	0
RF16	2515	2719	0	24	0	0	0	52	263	123	0	0	0	0	0	0
Rheinheimera_662845	39	0	0	0	0	0	0	0	0	0	0	0	0	0	0	0
Rhizorhabdus_483366	0	0	0	136	0	0	0	0	0	16	0	0	0	0	0	0
Rhodococcus_B	28	17	0	0	0	0	0	0	0	74	0	7	0	0	0	0
Rhodococcus_C_375578	48	0	10644	15945	1088	1078	1940	5724	7712	41017	986	1207	22	1732	80	3320
Rickettsia	0	0	0	0	0	0	0	0	0	51	0	0	0	0	0	0
Risungbinella	0	0	0	41	0	0	0	0	0	153	0	0	0	0	0	0
Roseococcus	0	0	7	0	0	0	0	0	0	27	0	0	0	0	0	0
Roseomonas_A_507160	0	0	13	45	0	0	0	0	0	0	0	0	0	0	0	0
Roseomonas_B	0	0	9	0	0	0	0	5	0	0	0	0	0	0	0	0
Rothia	0	0	21	155	0	0	0	31	695	591	29	524	173	366	0	7
Rubrivirga	29	25	0	0	0	0	0	0	0	0	0	0	0	0	0	0
Ructibacterium	0	89	0	0	0	0	0	0	0	0	0	0	0	0	0	0
RUG12438	0	0	0	0	10	0	5	0	0	0	0	0	0	0	0	0
RUG13077	196	16	0	0	0	0	0	0	0	0	0	0	0	0	0	0
RUG13615	49	16	0	0	0	0	0	0	0	0	0	0	0	0	0	0
RUG420	1017	662	4	0	0	93	52	0	610	260	0	0	10	0	0	0
RUG592	65	12	0	0	0	0	0	0	127	0	0	0	0	0	0	0
Ruminococcus_C_58660	0	55	0	0	0	0	0	0	0	0	0	0	0	0	0	0
Ruminococcus_E	155	133	12	0	0	164	40	34	451	292	0	0	8	0	0	0
S20_B6	44	0	0	0	0	0	0	0	33	0	0	13	0	0	0	0
Saccharofermentans	19	53	0	0	0	0	0	0	0	0	0	0	0	0	0	0
Salinicoccus	2266	1004	0	0	0	0	10	0	0	0	0	27	0	0	0	0
Salinimicrobium	595	195	0	0	0	0	7	0	0	0	0	0	0	0	0	0
Sandaracinus	0	0	0	4	0	0	0	0	28	0	0	0	0	0	0	0
Sanguibacter	0	23	0	0	0	0	0	0	0	0	0	0	0	0	0	0
SBAT01	0	0	37	11	0	0	0	0	0	0	0	0	0	0	0	0
Sedimentibacter	0	0	26	74	0	0	0	0	0	572	0	6	0	0	0	13
Serinicoccus	1233	214	19	460	0	133	0	0	93	64	0	66	0	0	0	0
Serratia_A	0	0	0	0	0	0	0	0	0	0	43	68	0	0	0	0
Serratia_D_727363	0	0	0	112	0	0	0	0	242	4421	7056	49	184	893	5022	1591
SFGY01	57	5	0	85	0	0	0	0	54	107	0	0	0	0	0	0
SFLA01	0	8	0	0	0	39	0	0	0	0	0	0	0	0	0	0
SFMI01	274	920	0	19	4	0	0	0	316	181	0	0	0	0	0	0
Sharpea	2271	1666	0	0	5	115	0	0	324	82	0	0	0	0	0	3
Shewanella	0	15	0	33	788	0	225	0	0	0	13627	673	0	0	18	0
Shinella	0	0	42	123	0	56	0	44	309	728	65	30	0	45	0	0
SIO2C1	0	0	1070	456	10	0	122	169	25	4316	16	0	0	0	0	0
Solibacillus	21171	6724	58	650	51	318	461	238	1126	868	192	12	0	0	0	0
Solimonas_A_608421	0	0	23	10	0	0	0	0	0	0	0	0	0	0	0	0
Soonwooa	0	0	0	0	0	0	24	0	22	0	81	0	133	0	0	0
Sphingoaurantiacus	0	0	0	102	0	0	0	0	0	36	0	0	0	0	0	0
Sphingobacterium	2688	288	69528	55840	20332	14599	9836	2438	14699	29084	35598	3629	6597	29398	6424	6826
Sphingobium_A_485959	0	0	0	32	0	0	0	0	0	0	0	0	0	0	0	0
Sphingomicrobium_483265	62	19	0	0	0	0	0	0	0	0	0	0	0	0	0	0
Sphingomonas_L_486704	108	384	1110	2699	43	787	0	268	17	743	18	70	0	0	0	0
Sphingopyxis	0	0	867	2286	93	432	26	6	507	7215	155	148	0	72	0	91
Sporocytophaga	0	0	68	25	0	10	0	0	0	52	0	0	0	0	0	0
Sporosarcina	11	3	0	0	0	0	0	0	0	0	0	0	0	0	0	0
Spyradenecus	27	61	0	0	0	0	0	0	0	0	0	0	0	0	0	0
Staphylococcus	29195	7228	6960	5825	985	1466	1648	5567	2783	36553	1093	783	4065	4570	231	13276
Stenotrophobacter_424270	44	6	0	12	0	27	42	33	93	87	0	0	0	0	0	0
Stenotrophomonas_A_615274	1528	190	141533	136306	10787	51802	11031	18194	3062	6827	26345	36788	9935	18944	5114	31616
Streptococcus	318	15052	0	57	2421	0	5404	406	225	2358	252	3108	28	2533	13680	3619
Streptomyces_G_395345	0	0	195	231	0	19	0	0	0	0	0	0	0	0	0	0
Streptomyces_G_399870	0	0	16721	8372	77	1115	249	5214	611	26118	109	264	11	522	18	1293
Succinivibrio	2913	2122	0	0	0	0	0	0	555	472	0	0	0	0	0	0
Sutcliffiella_A	0	0	0	0	0	0	0	0	595	1448	0	0	0	0	0	0
Syner_03	0	0	44	10	0	36	0	17	0	0	0	0	0	0	0	0
SZUA_359	0	0	58	39	0	0	72	0	0	0	0	0	0	0	0	0
Tahibacter	0	0	0	50	0	0	0	0	0	0	0	0	0	0	0	0
Taonella	0	0	38	74	0	0	0	39	0	125	2	0	0	2	0	0
Terrimicrobium	0	0	0	102	0	0	0	0	0	102	0	0	0	0	0	0
Terrisporobacter	0	0	0	91	0	0	12	0	167	390	0	0	43	0	0	0
Thauera_A_597130	0	0	0	0	0	0	0	0	16	19	0	0	0	0	0	0
Thermomonas_615664	0	0	0	0	0	0	0	0	114	22	0	0	0	0	0	0
Thermophilibacter	613	0	0	0	0	0	0	0	0	0	0	0	0	0	0	0
Tistrella	0	0	0	0	0	0	0	0	0	0	90	0	0	0	0	15
Tractidigestivibacter	103	0	0	0	0	0	0	0	0	0	0	0	0	0	0	0
Treponema_C	41	62	0	0	0	0	0	0	0	0	0	0	0	0	0	0
Treponema_D	1986	1809	0	0	0	0	0	0	264	88	0	2	28	4	0	0
Trichococcus	0	0	0	0	0	0	0	0	0	0	152	0	0	0	0	0
Trueperella	20	16	8	125	25	0	17	0	0	42	0	0	0	0	0	0
Tsukamurella	24	0	0	0	0	0	0	0	150	18903	18	304	0	66	0	1342
Turicibacter	17417	9956	377	1534	50	1013	758	815	5183	5867	0	201	145	0	0	16
UBA1066	522	278	0	131	55	363	61	40	1141	785	0	0	0	0	0	0
UBA1067	347	353	0	0	0	0	0	0	0	0	0	0	0	0	0	0
UBA11471	0	57	0	0	0	0	0	0	0	0	0	0	0	0	0	0
UBA1258	103	0	0	0	0	0	0	0	52	0	0	0	0	0	0	0
UBA1367	53	4	0	0	0	0	0	0	131	32	0	0	0	0	0	0
UBA1417	9	0	0	0	0	0	0	0	0	24	0	0	0	0	0	0
UBA1573	0	0	11	21	0	3	0	21	0	410	0	11	0	0	0	0
UBA1822	191	0	0	0	0	0	0	0	0	0	0	0	0	0	0	0
UBA1844	16	8	0	0	0	0	0	0	0	0	0	0	0	0	0	0
UBA2020	0	0	13	178	0	7	0	28	16	48	10	0	0	0	0	0
UBA2658	92	0	0	18	0	0	0	0	0	0	0	0	0	0	0	0
UBA2834	126	206	0	0	4	0	10	0	0	3	0	0	0	0	0	0
UBA3789	0	22	0	0	0	0	0	0	0	0	0	0	0	0	0	0
UBA4334	370	168	0	0	0	13	0	0	0	0	0	0	0	0	0	0
UBA5905	167	62	0	0	0	0	0	0	43	0	0	0	0	0	0	0
UBA636	13	6	0	0	0	0	0	0	0	0	0	0	0	0	0	0
UBA6398	23	0	0	0	0	0	0	0	0	0	0	0	0	0	0	0
UBA6857	203	196	0	13	0	0	0	0	0	0	0	0	0	0	0	0
UBA737	4150	2740	0	0	0	60	21	0	134	65	0	0	0	0	0	0
UBA7741	0	0	0	9	0	4	0	0	0	0	0	0	0	0	0	0
UBA9715	154	40	0	21	0	0	0	11	0	0	0	0	0	0	0	0
UMGS1071	61	21	0	0	0	0	0	0	0	0	0	0	0	0	0	0
UMGS1994	675	440	0	29	0	22	0	0	0	58	0	0	0	0	0	0
Vagococcus_B	0	0	0	0	0	0	163	0	0	0	2119	0	9723	7948	1555	346
VFJN01	0	0	7	0	0	0	0	0	0	21	0	0	0	0	0	0
VFJQ01	0	0	0	0	0	0	0	0	0	227	0	0	0	0	0	0
Vibrio_678715	0	60	0	0	0	0	0	0	33	24	0	0	0	0	0	0
Victivallis	15	4	0	0	9	0	0	0	0	0	0	0	0	0	0	0
Virgibacillus_E_287324	43	32	0	0	0	0	0	0	0	0	0	0	0	0	0	0
Vogesella	0	0	0	0	56	72	0	0	22	0	651	0	0	0	13	0
VXMO01	34	0	0	0	0	30	0	32	14	0	0	0	0	0	0	0
Wagnerdoeblera_493755	413	201	0	0	0	0	0	0	0	134	0	0	0	0	0	0
Weissella_A_338544	0	0	0	0	0	0	0	16	27	0	0	0	28	0	0	0
WG_1	5141	2339	9	10	0	35	0	0	445	32	0	0	0	0	0	0
WHTC01	95	0	0	0	0	0	0	0	0	0	0	0	0	0	0	0
WQUU01	206	30	0	0	0	0	0	0	0	16	0	0	0	0	0	0
WQYJ01	89	0	0	0	0	0	0	0	0	0	0	0	0	0	0	0
WRHL01	14	18	0	31	0	0	0	0	0	0	0	0	0	0	0	0
Xanthobacter_502409	0	0	38	26	0	0	0	0	0	161	0	0	0	0	0	0
Xanthomonas_A_614439	606	264	0	0	0	0	0	0	0	0	10	3	19	0	0	0
Xanthomonas_A_614442	285	43	0	0	0	0	0	0	0	0	0	0	0	0	0	0
Xenophilus_589872	0	0	146	486	0	257	0	44	0	441	0	0	0	0	0	0
Xiphinematobacter	0	0	49	7	0	0	0	0	0	0	0	0	0	0	0	0

## Sheet: Core_microbiota
	Prevalence
Genus	CON	SUP
40_80	0	0.0129032
43_108	0.00595238	0
67_14	0.0119048	0
Achromobacter	0.142857	0.212903
Acidovorax_A	0	0.00645161
Acidovorax_C	0	0.0129032
Acinetobacter	0.857143	0.870968
Aequorivita	0.0119048	0
Aerococcus	0.00595238	0
Aeromicrobium	0.00595238	0.0129032
Aeromonas	0.196429	0.0322581
Agathobacter_164119	0.0119048	0.00645161
Agrobacterium	0.0178571	0
Agromyces_B_382064	0.0238095	0.0387097
Alcaligenes	0.0119048	0.0516129
Aliarcobacter	0	0.0387097
Aliicoccus	0.0178571	0.0387097
Aliidiomarina	0.00595238	0
Alkalibacterium	0.00595238	0
Alloprevotella	0.00595238	0.0580645
Amphibacillus_B_287853	0.00595238	0
Anaerotignum_189125	0.00595238	0.0129032
Anaerovibrio	0.0357143	0.0258065
Arachnia	0.047619	0.0129032
Atopostipes	0.125	0.135484
Aureimonas_A_501505	0	0.0193548
Azospira_A	0	0.0193548
Azospirillum	0.00595238	0.0580645
Bacillus_A	0.10119	0.154839
Bacillus_BN	0	0.00645161
Bacteroides_H	0	0.0193548
Berkiella_A	0.00595238	0.0322581
Bifidobacterium_387352	0	0.00645161
Bifidobacterium_388775	0.22619	0.180645
Blautia_A_141781	0.00595238	0
Bosea	0.0119048	0.00645161
Brachybacterium	0.0833333	0.174194
Brevibacterium	0.0178571	0.16129
Brevilactibacter	0.00595238	0.00645161
Brevundimonas	0.202381	0.483871
CAG_791	0.0714286	0.0387097
Caldibacillus_295372	0.00595238	0.00645161
Camelimonas	0.0119048	0.00645161
Cellulosilyticum	0.0119048	0.00645161
Cellulosimicrobium	0.0297619	0.0774194
Chitinophaga	0.0238095	0.0451613
Chryseobacterium_794667	0.0178571	0.00645161
Chryseobacterium_796614	0.303571	0.251613
Chryseomicrobium_303841	0.0119048	0.0258065
Citricoccus_384863	0.0178571	0.00645161
Citrobacter_A_692098	0.0119048	0
Clostridium_AN	0.00595238	0
Clostridium_J	0.00595238	0.00645161
Clostridium_T	0.238095	0.219355
Collinsella	0.0238095	0
Comamonas_F_589250	0.285714	0.2
Corynebacterium	0.357143	0.56129
Cryptobacteroides	0.0178571	0.0258065
CU05_9	0.0178571	0.00645161
Cutibacterium	0	0.00645161
Desemzia	0.0178571	0.0193548
Devosia_A_502124	0.00595238	0.0129032
Dietzia	0.208333	0.232258
Dokdonella_A	0.00595238	0
Dorea_A	0.00595238	0
Dysgonomonas	0	0.0258065
Edaphocola	0.00595238	0
Empedobacter_790298	0	0.00645161
Empedobacter_790330	0.10119	0
Enteractinococcus	0.00595238	0
Enterobacter_B_713587	0.0178571	0.0193548
Enterococcus_A	0.136905	0.0645161
Enterococcus_B	0.047619	0.0258065
Enterococcus_D	0.0952381	0.0451613
Enterococcus_H_360604	0.136905	0.0451613
Enterococcus_I_359104	0.0178571	0.00645161
Escherichia_710834	0.0238095	0.0129032
Exiguobacterium_A	0.0297619	0.0580645
Facklamia_A_322620	0.0416667	0.0322581
Facklamia_A_322655	0.00595238	0
Faecalibacterium	0.0357143	0
Faecalimonas	0	0.0322581
Faecousia	0.160714	0.187097
Fermentimonas_862735	0.0119048	0
Flaviflexus	0.0119048	0.0129032
Flavimobilis_389003	0.00595238	0
Flavipsychrobacter_929086	0	0.0129032
Flavobacterium	0.154762	0.0903226
Fundicoccus	0.047619	0.0193548
Gemmiger_A_73129	0.0119048	0
Glutamicibacter	0.077381	0.0774194
Gordonia_B_376796	0.0535714	0.0774194
Granulicoccus	0.0119048	0
Halolactibacillus	0.00595238	0
Halopseudomonas_641337	0.00595238	0
Ilumatobacter_A	0	0.00645161
Jeotgalibaca	0.0416667	0.083871
Jeotgalicoccus_A_310962	0.130952	0.0967742
Jonesia	0.00595238	0
Kaistella	0.0238095	0.0193548
Kaistia	0	0.0129032
Klebsiella_724518	0.422619	0.23871
Kocuria	0.166667	0.245161
Lachnoclostridium_B	0.00595238	0
Lactobacillus	0.0119048	0
Lactococcus_A_343473	0.0654762	0.0258065
Lactococcus_A_346120	0.297619	0.103226
Leucobacter	0.0535714	0.0580645
Limiplasma	0.00595238	0.00645161
Luteimonas_C_615545	0.0297619	0.00645161
Luteolibacter_776538	0	0.00645161
Lysinibacillus_304693	0.160714	0.103226
Lysobacter_A_615995	0.0119048	0.0258065
Macellibacteroides	0	0.0129032
Macrococcus_B	0.0119048	0.0129032
Mammaliicoccus_319276	0.077381	0.193548
Mediterraneibacter_A_155507	0.0297619	0
Megamonas	0.0178571	0
Mesorhizobium_F_498388	0	0.0193548
Microbacterium_A_383312	0.0119048	0
Micrococcus	0	0.0193548
Microvirga	0.00595238	0.0129032
Microvirgula	0	0.0258065
Moheibacter	0	0.00645161
Mycobacterium	0.0178571	0.0709677
Myxococcus_463634	0	0.0129032
Nanosyncoccus	0.0119048	0.0193548
Neofamilia	0.0119048	0.0193548
Nocardia	0.0178571	0.0258065
Nocardioides_A_392796	0.0297619	0.0193548
Not_Assigned	1	1
Novosphingobium_485351	0.00595238	0.00645161
Ochrobactrum_A_499024	0.0119048	0.0129032
Onthenecus	0	0.00645161
Ornithinicoccus_A_390119	0.0297619	0.0258065
Pantoea_A_680069	0.0178571	0.0258065
Paracoccus	0.0595238	0.0193548
Paramuribaculum	0.0357143	0.0322581
Paraprevotella	0.0416667	0.103226
Pararheinheimera	0.0297619	0
Patulibacter	0.00595238	0.0322581
Pauljensenia	0.00595238	0
Pedobacter_887417	0.0297619	0.0516129
Phascolarctobacterium_A	0.0892857	0.083871
Phocaeicola_A_858004	0.113095	0.154839
Pigmentiphaga	0.00595238	0.00645161
Planococcus	0.160714	0.103226
Poseidonocella_488769	0.00595238	0.0129032
Proteiniclasticum	0.00595238	0.0129032
Protochlamydia	0.0178571	0.0322581
Pseudobacter	0.00595238	0
Pseudochrobactrum	0.0238095	0.0322581
Pseudofulvimonas	0	0.00645161
Pseudomonas_A	0.0535714	0.0580645
Pseudomonas_B_650451	0.00595238	0.00645161
Pseudomonas_D_641338	0.0178571	0.00645161
Pseudomonas_E_647464	0.654762	0.625806
Pseudomonas_E_648040	0.0654762	0.103226
Pseudomonas_E_650326	0	0.0258065
Pseudomonas_F	0.0297619	0.225806
Pseudosphingobacterium_887583	0.0119048	0
Pseudoxanthomonas_A_615337	0.0238095	0.0387097
Psychrobacter	0.107143	0.0516129
REEP01	0.00595238	0.0129032
RF16	0.0238095	0.0516129
Rhodococcus_C_375578	0.107143	0.232258
Rothia	0.0119048	0.0193548
RUG420	0.0119048	0
Ruminococcus_E	0.00595238	0.00645161
Salinicoccus	0.0119048	0.0129032
Salinimicrobium	0	0.00645161
Serinicoccus	0	0.0129032
Serratia_D_727363	0.0238095	0.0322581
SFMI01	0.00595238	0.00645161
Sharpea	0.0178571	0.0258065
Shewanella	0.0238095	0
SIO2C1	0.0119048	0.0129032
Solibacillus	0.178571	0.141935
Sphingobacterium	0.505952	0.522581
Sphingomonas_L_486704	0	0.0387097
Sphingopyxis	0.0178571	0.0451613
Staphylococcus	0.172619	0.393548
Stenotrophomonas_A_615274	0.505952	0.670968
Streptococcus	0.0535714	0.0645161
Streptomyces_G_399870	0.0714286	0.167742
Succinivibrio	0.0357143	0.0129032
Sutcliffiella_A	0.00595238	0.00645161
Terrisporobacter	0.0119048	0
Thermomonas_615664	0.00595238	0
Thermophilibacter	0.00595238	0
Treponema_D	0.00595238	0.0193548
Tsukamurella	0	0.0516129
Turicibacter	0.232143	0.180645
UBA1066	0.0238095	0.0193548
UBA1258	0.00595238	0
UBA5905	0.00595238	0
UBA737	0.0357143	0.0451613
Vagococcus_B	0.0714286	0.0387097
WG_1	0.0357143	0.0258065
Xanthomonas_A_614439	0	0.00645161

## Sheet: LEfSe_group
Genus	Pvalues	FDR	CON	SUP	LDAscore
Brevibacterium	1.2431e-08	6.2528e-06	8928.2	81487	-4.56
Staphylococcus	2.1577e-07	2.837e-05	99560	158830	-4.47
Aeromonas	2.7319e-07	2.837e-05	109480	10371	4.7
Brevundimonas	2.7619e-07	2.837e-05	85395	216410	-4.82
Lactococcus_A_346120	2.8201e-07	2.837e-05	411020	157050	5.1
Mycobacterium	9.9938e-07	8.3781e-05	7828.6	26843	-3.98
Protochlamydia	1.5688e-06	0.00011273	6928.4	22652	-3.9
Enterococcus_D	3.3544e-06	0.00021091	34216	10775	4.07
Streptomyces_G_399870	4.0489e-06	0.00021861	43425	78998	-4.25
Agrobacterium	4.3461e-06	0.00021861	8446.4	13670	-3.42
Camelimonas	5.7171e-06	0.00026143	4910.6	7191	-3.06
Pelobium_887411	7.2258e-06	0.00030288	341.63	2491.6	-3.03
Cellulosimicrobium	1.0544e-05	0.00038726	11144	32330	-4.03
Tsukamurella	1.0779e-05	0.00038726	629.83	47603	-4.37
Microvirga	1.3396e-05	0.00044923	3296.7	8183.8	-3.39
Gordonia_B_376796	1.4478e-05	0.00045517	17272	27830	-3.72
Luteolibacter_776538	1.7839e-05	0.00048955	92.926	2483.2	-3.08
Pseudofulvimonas	1.8081e-05	0.00048955	445.96	2515.3	-3.02
Xenophilus_589872	1.9613e-05	0.00048955	286.43	2445	-3.03
Pseudomonas_F	2.0102e-05	0.00048955	12566	166570	-4.89
Sphingopyxis	2.0438e-05	0.00048955	4491.2	15244	-3.73
Sphingomonas_L_486704	2.3063e-05	0.00052731	3245.4	11068	-3.59
Flavipsychrobacter_929086	2.4632e-05	0.00053869	141.26	7638.8	-3.57
Devosia_A_502124	3.4452e-05	0.00072205	3039.1	9870.1	-3.53
Enterococcus_B	3.6889e-05	0.00074222	24212	10821	3.83
Moheibacter	4.2617e-05	0.00082448	431.25	3560	-3.19
Achromobacter	4.8948e-05	0.00091189	43324	60939	-3.94
Aeromicrobium	6.7152e-05	0.0011896	3436.1	10179	-3.53
Pseudoxanthomonas_A_615337	6.8585e-05	0.0011896	7399.3	15019	-3.58
Faecalibacterium	8.3829e-05	0.0013602	17796	0	3.95
DTSX01	8.3829e-05	0.0013602	499.24	0	2.4
OLB7	8.9475e-05	0.0013917	108.89	3417.2	-3.22
Brachybacterium	9.1304e-05	0.0013917	30655	58011	-4.14
Clostridium_AM	0.00013098	0.0019378	0	1520	-2.88
Microbacterium_A_383184	0.00018658	0.0026815	55.57	892.33	-2.62
Bosea	0.00023235	0.0032465	3830.2	6412.7	-3.11
Klebsiella_724518	0.00026006	0.0035353	377890	84674	5.17
Reyranella	0.00030134	0.0039888	346.29	1903.9	-2.89
Azospira_A	0.00036819	0.0047488	593.22	6596	-3.48
Phenylobacterium	0.00052711	0.0066284	911.45	2466.1	-2.89
Enterococcus_A	0.00056937	0.0069852	50383	29532	4.02
Chitinophaga	0.00058541	0.0070109	7851.3	16640	-3.64
Stenotrophomonas_A_615274	0.00061174	0.007156	436470	606660	-4.93
Collinsella	0.00071203	0.0079589	5214.1	0	3.42
Megamonas	0.00071203	0.0079589	10143	0	3.71
Nocardia	0.00081285	0.0088884	11183	11934	-2.58
Acidovorax_A	0.00091956	0.0098413	2504.3	8030.4	-3.44
Ravibacter	0.0011364	0.011515	52.432	1015.1	-2.68
Sedimentibacter	0.0011461	0.011515	42.056	693.8	-2.51
Micavibrio_B_508655	0.0011634	0.011515	102.7	896.03	-2.6
Corynebacterium	0.0011916	0.011515	326290	377250	-4.41
Mediterraneibacter_A_155507	0.0012133	0.011515	11117	0	3.75
Gemmiger_A_73129	0.0012133	0.011515	3712.9	0	3.27
Dietzia	0.0013403	0.012485	82875	82751	1.8
Rhodococcus_C_375578	0.0014937	0.01366	55051	113640	-4.47
Agromyces_B_382064	0.0015374	0.013808	14036	23771	-3.69
Magnetospirillum_505511	0.0015648	0.013808	0	855.6	-2.63
Empedobacter_790330	0.0017596	0.01526	74453	1346	4.56
Vogesella	0.0019371	0.016425	799.17	168.55	2.5
Lysobacter_A_615995	0.0019593	0.016425	11279	10716	2.45
Enterococcus_H_360604	0.0020176	0.016637	42364	41773	2.47
Micavibrio_B_508717	0.0023259	0.018715	130.62	700.93	-2.46
Aureimonas_A_501505	0.0023441	0.018715	347.53	10271	-3.7
Berkiella_A	0.002562	0.019885	2198.5	10711	-3.63
Azospirillum	0.0025696	0.019885	4399	20411	-3.9
Shewanella	0.0026918	0.020515	8080.4	825.37	3.56
Pseudomonas_E_650326	0.0028771	0.02154	816.18	11820	-3.74
Actinomycetospora	0.002912	0.02154	0	733.28	-2.57
Kocuria	0.0030212	0.022024	65458	88840	-4.07
Poseidonocella_488769	0.0033874	0.024116	1093.4	4246.1	-3.2
Kaistia	0.003404	0.024116	1013.2	4141.2	-3.19
Dysgonomonas	0.0035144	0.024298	1511.1	10792	-3.67
Thermophilibacter	0.0035264	0.024298	2123.4	0	3.03
Proteiniphilum	0.0036883	0.02507	53.625	1048.7	-2.7
UBA1573	0.0037564	0.025193	17.793	513.35	-2.4
Marinobacter_A_637054	0.0038951	0.025779	174.4	1488.4	-2.82
Paracaedibacter_A_512622	0.0041952	0.027405	181.53	528.34	-2.24
Pararheinheimera	0.0045289	0.029206	10093	1239.2	3.65
UMGS1994	0.0056565	0.036015	622.46	2824.7	-3.04
Edaphocola	0.0059505	0.037413	4134.8	4067.3	1.54

## Sheet: LEfSe_time
Genus	Pvalues	FDR	September 2021	December 2021	February 2022	April 2022	June 2022	September 2022	November 2022	January 2023	LDAscore
Atopostipes	2.4267e-50	1.2206e-47	332810	2698	1796	1877.1	1321.7	0	0	0	5.22
Jeotgalicoccus_A_310962	3.17e-48	7.9725e-46	179590	175.36	0	522.4	18793	914.63	3733.3	0	4.95
Aliicoccus	2.933e-47	4.9177e-45	56860	2800.7	0	1896.8	0	0	0	0	4.45
Succinivibrio	6.1036e-46	7.6753e-44	45238	0	0	0	19505	0	0	0	4.35
Bifidobacterium_388775	1.4933e-44	1.5023e-42	336430	835.27	9249.1	4572.2	175660	2829.9	38278	158.19	5.23
Planococcus	3.3524e-44	2.8104e-42	368730	1632.7	0	7223.8	17306	2833.8	0	0	5.27
Faecousia	4.4518e-44	3.1989e-42	260000	7432.1	16917	4105.5	89527	0	124.36	0	5.11
Flaviflexus	6.6279e-44	4.1673e-42	46029	0	315.3	0	843.56	0	3733.3	0	4.36
Desemzia	1.1347e-43	6.3417e-42	42920	223.63	0	0	6659.6	0	0	0	4.33
Pedobacter_887417	2.2364e-42	1.1249e-40	0	65477	28461	4244.9	19106	2218.4	9.1813	326.77	4.52
Chryseobacterium_796614	2.4896e-42	1.1384e-40	563.4	675310	399530	220440	7691.5	46193	19479	12450	5.53
Sharpea	3.6319e-42	1.5224e-40	47364	0	3925.1	0	8000.7	0	0	16.724	4.37
Phascolarctobacterium_A	1.0081e-41	3.9007e-40	124900	236.33	5789.6	933.31	23174	7.7989	0	0	4.8
Solibacillus	1.0909e-41	3.9194e-40	258140	11694	10789	18096	55496	808.53	0	0	5.11
Turicibacter	3.7493e-41	1.2573e-39	314980	15697	30261	32513	203750	4836.5	11048	192.52	5.2
Treponema_D	4.7055e-41	1.4793e-39	38844	0	0	0	10979	18.323	2165.2	0	4.29
Stenotrophomonas_A_615274	6.1866e-41	1.8305e-39	10036	1902100	641490	351950	73032	477920	213160	294460	5.98
Phocaeicola_A_858004	2.9335e-40	8.1974e-39	257000	2429.5	17039	867.08	17918	125.46	1090.5	0	5.11
Enteractinococcus	2.0652e-39	5.4675e-38	33825	0	0	0	938.04	0	0	0	4.23
Mailhella	2.1746e-39	5.4691e-38	19850	33.176	1077.3	383.6	712.05	0	0	0	4
Pseudomonas_E_647464	3.5884e-39	8.5951e-38	1646.4	256890	955570	1441600	499420	2588200	546150	626900	6.11
Klebsiella_724518	1.6326e-38	3.7326e-37	0	109440	356850	178770	6877.3	9121.5	488100	825340	5.62
Pseudomonas_D_641338	4.1597e-38	9.097e-37	28527	0	0	0	0	0	0	0	4.15
Clostridium_T	6.7767e-38	1.4203e-36	274840	10097	33533	36514	189080	2775.8	46919	1626	5.14
Jeotgalibaca	7.0704e-37	1.4226e-35	82943	1264.2	1079.8	3522.4	32849	3658.5	2285.7	0	4.62
UBA737	8.6509e-37	1.6736e-35	67876	0	2024.2	663.87	4454.8	0	0	0	4.53
Paraprevotella	3.1323e-36	5.8354e-35	97431	280.33	4965.4	592.5	11387	0	0	0	4.69
Lysobacter_A_615995	4.3581e-36	7.8291e-35	558.79	62384	8683.1	3395.4	840.94	0	0	1568.5	4.49
Alloprevotella	6.5368e-36	1.0978e-34	49938	899.29	5246.5	507.87	1524.4	114.33	0	0	4.4
Psychrobacter	6.5474e-36	1.0978e-34	48862	288.37	0	801.16	107240	76343	504.2	0	4.73
Chitinophaga	2.2303e-35	3.6188e-34	0	57799	12567	10149	8998.4	210.6	0	268.9	4.46
Dietzia	6.3795e-35	1.0028e-33	341740	15815	7010.2	27601	116100	4622.7	44880	24769	5.23
WG_1	1.07e-34	1.6309e-33	55153	471.51	1317.6	0	15739	0	0	0	4.44
Faecalimonas	3.1222e-33	4.619e-32	41616	0	0	211.99	5588.5	0	0	0	4.32
Comamonas_F_589250	4.9583e-33	7.1258e-32	3642.5	212740	249720	46169	32324	140690	54400	14946	5.09
Paramuribaculum	1.4834e-32	2.0726e-31	51322	369.82	2311.8	42.9	12376	0	4038.1	0	4.41
Pseudochrobactrum	8.5237e-32	1.1588e-30	0	0	0	0	1190.4	31517	38747	4661.9	4.29
Achromobacter	1.071e-31	1.4176e-30	0	164920	56205	41373	62276	29390	8976	37957	4.92
RF16	1.4808e-31	1.9098e-30	53041	835.97	0	1006.1	10760	0	0	0	4.42
Aliidiomarina	2.599e-31	3.2682e-30	23065	48.488	0	0	0	0	0	0	4.06
Salinicoccus	3.0331e-31	3.7211e-30	30564	0	0	316.13	0	1029	0	0	4.18
Myxococcus_463634	3.438e-31	4.1174e-30	0	16637	179.87	2892.6	7990.9	0	0	0	3.92
Corynebacterium	3.9899e-31	4.6673e-30	1156100	144340	60700	85814	706350	47457	170940	133530	5.74
Cryptobacteroides	1.0781e-30	1.2324e-29	40020	0	4028.3	2118.1	4523.3	0	0	0	4.3
Anaerovibrio	1.1794e-30	1.3183e-29	37424	0	0	840.4	32931	0	0	0	4.27
CU05_9	2.2979e-30	2.5127e-29	39440	588.36	3415.8	10082	5387.3	88.858	1600	0	4.29
Enterobacter_B_713587	8.2512e-30	8.8305e-29	0	8603.1	35710	44665	2579.9	14346	14244	3459.7	4.35
Sphingobacterium	1.1186e-29	1.1722e-28	19811	823840	336890	143860	298450	194600	207080	97206	5.6
Facklamia_A_322620	2.728e-28	2.8004e-27	65900	3864	4932.6	1350.4	5061.5	0	1447.6	0	4.52
Enterococcus_D	3.7402e-28	3.7626e-27	0	4393.1	2804.3	2170	0	12853	70158	87384	4.64
Agromyces_B_382064	6.737e-28	6.6446e-27	0	52604	31125	12573	30240	1476	2156.3	17132	4.42
Enterococcus_H_360604	1.5596e-27	1.5086e-26	0	2358.3	1958.1	2711.6	72151	4946	145370	97688	4.86
Alkalibacterium	3.3886e-27	3.2159e-26	15798	0	0	0	0	0	0	0	3.9
Acinetobacter	2.5128e-26	2.3138e-25	340350	496180	1339800	1522900	305970	2167700	761670	608150	5.97
Prevotella	2.53e-26	2.3138e-25	13357	0	327.54	0	1350	0	35.919	0	3.82
Brevundimonas	6.6068e-26	5.9343e-25	2598	309580	136350	84249	404360	74873	69221	73781	5.3
Kocuria	7.522e-26	6.6379e-25	28978	207910	44870	145160	132510	3894.4	34232	20929	5.01
Cellulosilyticum	7.7903e-26	6.7561e-25	20508	457.58	728.54	1130.9	19054	381.1	1447.6	24.065	4.01
Agrobacterium	8.4198e-26	7.1782e-25	1305.1	39549	12827	19125	8363.3	2754.8	612.06	3497.2	4.29
Acidovorax_A	1.298e-25	1.0881e-24	0	22693	3965.7	2705.9	7094	1139.1	158.19	89.561	4.05
Mammaliicoccus_319276	1.9418e-25	1.6012e-24	0	61694	17084	41055	46476	16017	199620	866140	5.64
Chryseobacterium_794667	4.7945e-25	3.8897e-24	0	0	0	0	0	49687	0	0	4.4
Nocardioides_A_392796	5.9124e-25	4.7205e-24	47494	25963	8342.5	5593.8	23722	1445.3	250.54	253.45	4.37
Halopseudomonas_641337	7.8726e-25	6.1874e-24	16713	150.57	685.69	0	4573.8	0	0	0	3.92
Cellulosimicrobium	8.948e-25	6.9244e-24	0	42981	5441.8	23767	84504	828.29	2072.4	8130.6	4.63
Parafannyhessea	1.1994e-24	9.1409e-24	14108	835.97	2014.2	131.2	1793.8	117.39	0	0	3.85
Neofamilia	1.5741e-24	1.1818e-23	33974	2916.6	2831.2	1971.5	2215.5	0	0	0	4.23
Pigmentiphaga	1.2432e-23	9.196e-23	0	22547	3536.4	1561.6	427.13	0	0	0	4.05
Azospirillum	3.2357e-23	2.3588e-22	0	27417	48417	16474	3550.8	9700.9	0	68.227	4.38
Protochlamydia	2.1998e-22	1.5807e-21	0	22436	14095	15461	63991	322.92	165.52	393.64	4.51
Rhodococcus_C_375578	3.3191e-22	2.3514e-21	992.25	178210	22875	64788	317810	18011	11207	28029	5.2
Aeromonas	3.8554e-22	2.6934e-21	0	1960	242360	187920	321.75	103460	13033	58683	5.08
Gordonia_B_376796	5.7529e-22	3.964e-21	250.8	76465	7422.5	4654.4	62714	3345.2	871.43	6999.9	4.58
Luteimonas_C_615545	9.2759e-22	6.3051e-21	36635	361.61	713.24	3244.1	13780	160.79	419.34	0	4.26
Fimenecus	9.6472e-22	6.4701e-21	7985.2	0	998.45	0	0	0	0	0	3.6
Facklamia_A_322655	2.3782e-21	1.574e-20	22356	2850.9	0	0	3352.1	0	0	0	4.05
Pseudomonas_E_648040	2.7909e-21	1.8232e-20	0	28868	194930	23563	26967	31185	7679.8	10005	4.99
Devosia_A_502124	2.8712e-21	1.8515e-20	1153.1	9521.7	4015.8	946.69	31036	1009.9	223.65	139.39	4.19
Niabella	3.8516e-21	2.4524e-20	0	6104.7	874.98	0	282.51	0	41.547	0	3.48
CAG_791	7.9346e-21	4.9889e-20	11008	8913.3	18534	3060.6	87492	1102.4	3464.2	0	4.64
Pseudomonas_D_641376	1.0355e-20	6.4304e-20	5659.7	0	0	0	0	0	0	0	3.45
Parabacteroides_B_862066	1.1965e-20	7.3398e-20	8386.8	6.3862	363.21	0	1924.6	0	0	0	3.62
PeH17	1.3067e-20	7.9188e-20	9548.1	0	0	0	302.2	0	0	0	3.68
Paracoccus	3.6399e-20	2.1796e-19	27326	37654	7308.1	16215	52460	3663	6175.6	210.91	4.42
RUG420	5.5567e-20	3.2882e-19	18413	24.649	3471.6	1643.9	15104	0	761.9	0	3.96
Ochrobactrum_A_499024	6.7467e-20	3.9461e-19	0	20041	1740.3	0	4276.2	19707	19664	2541.3	4
Sphingomonas_L_486704	7.5921e-20	4.3894e-19	7376.9	26605	8704.5	2378.5	5321.3	440.05	0	0	4.12
Camelimonas	9.8899e-20	5.653e-19	0	23102	2593.3	12676	7335.6	1121.6	512.26	720.26	4.06
Arachnia	1.0259e-19	5.7982e-19	36991	8570.4	3213.5	3100.3	31841	357.89	1329.1	36.098	4.27
Salinimicrobium	1.6889e-19	9.4392e-19	7502.6	0	0	98.982	0	0	0	0	3.57
UBA1067	1.9038e-19	1.0523e-18	8710.5	0	0	0	0	0	0	0	3.64
Pseudoxanthomonas_A_615337	3.3184e-19	1.8143e-18	0	39941	5583.6	8850.6	27959	731.07	0	102.36	4.3
Aquihabitans	3.8337e-19	2.0735e-18	10370	512.98	1418.9	940.77	407.9	54.682	0	0	3.71
Pseudomonas_F	6.3024e-19	3.3725e-18	703.54	58709	104450	55701	583.26	135.48	8845.9	482360	5.38
Enterococcus_B	6.4029e-19	3.3902e-18	0	5387.4	19878	18952	9590.2	12651	58167	24061	4.46
Chryseomicrobium_303841	1.0083e-18	5.283e-18	22581	903.98	0	4437.1	13175	0	0	0	4.05
Dysgonomonas	1.8392e-18	9.5375e-18	0	21318	3152.1	14394	9264.9	386.88	202.43	116.22	4.03
Nocardia	2.9501e-18	1.5142e-17	0	31326	2592.4	21123	36564	479.09	471.76	119.48	4.26
Aphodousia	3.3457e-18	1.6999e-17	4255.1	0	257.13	0	523.46	0	0	0	3.33
Choladousia	3.5442e-18	1.7828e-17	9292.7	0	0	0	1017.6	0	0	0	3.67
UBA4334	5.3783e-18	2.6785e-17	3554.9	0	557.12	0	0	0	0	0	3.25
Lunatimonas	1.3468e-17	6.6037e-17	11802	191.29	0	476.1	965.34	0	0	0	3.77
Not_Assigned	1.3522e-17	6.6037e-17	2376900	2250300	3444600	4053300	2479500	2603400	4414500	3748100	6.03
Mycobacterium	2.0265e-17	9.8012e-17	288.85	33874	12057	22094	57667	1556.3	8058.4	660.05	4.46
SFMI01	2.5789e-17	1.2354e-16	18447	28.912	27.557	0	8221.8	0	0	0	3.96
UMGS1994	4.0423e-17	1.9182e-16	9207.9	1010.1	578.05	0	320.01	0	0	0	3.66
Kaistella	4.0813e-17	1.9186e-16	608.76	0	0	0	50261	0	0	79.65	4.4
Vagococcus_B	5.1838e-17	2.4143e-16	0	0	0	1434.7	0	11025	131400	13687	4.82
Faecalibacterium	5.9432e-17	2.7426e-16	59793	0	0	0	0	0	0	0	4.48
Bosea	6.5165e-17	2.9798e-16	634.13	14182	792.49	3022.9	18605	0	335.47	331.41	3.97
Sphingopyxis	1.6117e-16	7.3037e-16	0	19739	5384	323.95	43114	2421.9	363.73	951.09	4.33
Paenisporosarcina_303918	1.7316e-16	7.7769e-16	5729.6	0	615.54	250.3	887.27	0	142.62	932.12	3.46
Ornithinicoccus_A_390119	2.7338e-16	1.2169e-15	23334	5334.2	7956.9	8086.1	15329	8510.3	0	0	4.07
Pararheinheimera	3.0703e-16	1.3547e-15	0	35.763	8344.4	950.04	2650.7	35875	0	114.4	4.25
Streptomyces_G_399870	3.6915e-16	1.6146e-15	0	201130	12628	46564	175710	2723.2	4173	10659	5
Flavobacterium	6.2696e-16	2.7186e-15	78145	23207	88433	22434	60156	38292	19213	7674.8	4.61
Enterococcus_A	9.1111e-16	3.917e-15	0	4059	12223	34765	6270.2	80747	166490	24482	4.92
Lactococcus_A_346120	1.0662e-15	4.5451e-15	369	4542.6	70009	160480	38282	218790	938140	898790	5.67
Nanosyncoccus	1.1609e-15	4.9071e-15	26458	2030.1	4278.8	1004.8	6816.8	27.15	0	0	4.12
Microvirga	1.2594e-15	5.279e-15	233.47	7971.9	1303.1	9881.6	26905	0	0	0	4.13
Pseudosphingobacterium_887583	2.096e-15	8.7132e-15	0	21792	4879.6	1068.7	318.52	109.36	0	79.674	4.04
Shewanella	4.03e-15	1.6616e-14	288.24	42.149	7024.6	2574.6	0	28457	0	147.26	4.15
Empedobacter_790330	4.2589e-15	1.7417e-14	0	386.98	0	0	74.384	223630	63903	20531	5.05
Aeromicrobium	5.6352e-15	2.2859e-14	120.14	19082	3025.1	3291	19033	3898.6	0	1770.7	3.98
Fundicoccus	5.8338e-15	2.3475e-14	31447	4532.7	299.99	10516	36085	762.2	3276.2	0	4.26
Anaerotignum_189125	6.0969e-15	2.4339e-14	18877	554.41	2348.9	2643.8	2533.7	0	0	0	3.97
Pseudomonas_E_650325	1.096e-14	4.3408e-14	0	0	0	0	171.84	7580.2	1231.5	0	3.58
Dyadobacter_906144	1.3545e-14	5.3228e-14	0	9489.3	3251.1	450.46	1098	684.41	0	0	3.68
Pantoea_A_680430	2.0139e-14	7.8528e-14	0	1062.1	2673.8	689.24	0	106.95	1330.6	712.89	3.13
Mesorhizobium_F_498388	5.8135e-14	2.2494e-13	0	740.72	0	0	31922	74.944	36.388	0	4.2
UBA1066	9.404e-14	3.6109e-13	8847.8	1690.1	12634	1907.4	38193	0	0	0	4.28
Alcaligenes	1.0357e-13	3.9466e-13	0	4859.3	0	0	2039	10470	112470	24103	4.75
Lysinibacillus_304693	1.17e-13	4.4247e-13	0	10359	103650	61636	87733	14610	107900	49516	4.73
Glutamicibacter	1.6105e-13	6.0454e-13	14657	0	0	6541.9	30989	61320	52114	39920	4.49
Poseidonocella_488769	2.2928e-13	8.543e-13	0	4625.3	2458.8	325.7	12165	339.58	0	26.142	3.78
Fastidiosipila	3.2329e-13	1.1957e-12	3465.9	93.108	0	0	0	0	0	0	3.24
Peptococcus	3.946e-13	1.4488e-12	5054.2	0	0	0	519.77	0	0	0	3.4
Leucobacter	4.4674e-13	1.6283e-12	0	4981.1	7143.2	1405.9	10040	9122.9	51186	44650	4.41
Agathobacter_164119	1.2398e-12	4.4864e-12	14481	0	0	0	16458	0	0	0	3.92
40_80	2.315e-12	8.3176e-12	0	5229.4	702.54	0	6689	446.99	215.37	227.06	3.52
Babela	2.7406e-12	9.7768e-12	0	5142.2	266.98	1854.4	6139.9	24.655	0	0	3.49
Reyranella	3.1794e-12	1.1262e-11	0	3541	102.31	664.8	3795	0	9.3635	0	3.28
Amphibacillus_B_287853	4.0975e-12	1.4214e-11	8380.7	0	0	0	0	0	0	0	3.62
Caldibacillus_295372	4.0975e-12	1.4214e-11	12710	0	0	0	0	0	0	0	3.8
Megamonas	4.0975e-12	1.4214e-11	34082	0	0	0	0	0	0	0	4.23
Brachybacterium	4.5276e-12	1.5598e-11	53876	39801	8283.2	12049	140590	16585	36686	19454	4.82
Halolactibacillus	5.0145e-12	1.7159e-11	9876.2	229.68	0	0	0	0	0	0	3.69
Pelobium_887411	8.4956e-12	2.8874e-11	0	5976.1	2084.7	175.75	1435.7	313.33	69.89	36.623	3.48
Tsukamurella	1.1028e-11	3.7229e-11	49.398	0	0	0	164010	1492.7	388.34	12583	4.91
67_14	1.8548e-11	6.2199e-11	0	10140	828.58	1543.5	13911	0	25.683	0	3.84
Niveispirillum	2.7576e-11	9.1858e-11	0	6525.9	10637	1711.6	6768.5	5251.2	0	0	3.73
Limiplasma	2.9436e-11	9.741e-11	8777.4	369.56	0	0	3739	0	0	0	3.64
Gemmiger_A_73129	6.1221e-11	1.9996e-10	12475	0	0	0	0	0	0	0	3.8
Mediterraneibacter_A_155507	6.1221e-11	1.9996e-10	37354	0	0	0	0	0	0	0	4.27
Ruminococcus_E	6.8197e-11	2.2084e-10	4201.3	112.75	5751.6	1107.9	13163	0	56.218	0	3.82
Bacillus_A	6.8492e-11	2.2084e-10	1.4903	287000	61767	143420	61459	12720	103340	70247	5.16
CAG_485	7.2718e-11	2.3298e-10	4425.8	0	525.5	0	132.19	0	0	0	3.35
Edaphocola	7.5024e-11	2.3884e-10	0	8399.7	17413	3180.8	3991.7	1037.1	477.57	710.48	3.94
Pseudomonas_A	9.5603e-11	3.0244e-10	26640	8633.2	2274	12452	119700	5778.9	57660	2529.7	4.77
Berkiella_A	1.1193e-10	3.5187e-10	0	7976.6	1895.2	2767.2	35879	0	0	0	4.25
Enterenecus	3.6493e-10	1.1401e-09	8321.2	972.88	2312.2	838.76	3735.8	0	0	0	3.62
Aliarcobacter	4.2409e-10	1.3168e-09	9083.2	4336	85314	11911	65371	2907.9	480.16	292.98	4.63
Patulibacter	4.366e-10	1.3473e-09	0	28221	909.51	2344.2	14392	41.418	29.103	280.94	4.15
Empedobacter_790298	5.8539e-10	1.7954e-09	0	5703.3	15733	5300.3	0	305.02	260.13	0	3.9
Blautia_A_141781	6.5334e-10	1.9917e-09	7188.4	0	0	0	10325	0	0	0	3.71
Caryophanon	8.8116e-10	2.67e-09	1344.7	0	0	0	0	0	0	0	2.83
SIO2C1	1.0387e-09	3.1285e-09	0	10904	104.28	5580.5	27443	13.865	0	0	4.14
Aequorivita	1.0663e-09	3.1926e-09	721.12	0	171.42	4236.1	12091	0	0	0	3.78
JG1575	1.2472e-09	3.6949e-09	4150.7	0	0	0	440.27	838.41	0	0	3.32
Bact_08	1.2488e-09	3.6949e-09	4045.2	487.65	0	0	0	0	0	0	3.31
Citricoccus_384863	2.3364e-09	6.8726e-09	18061	2036.8	0	1485.8	9989.7	3275.9	3047.6	0	3.96
43_108	2.6927e-09	7.8746e-09	4612.7	0	0	0	5694	0	0	0	3.45
Onthenecus	3.1136e-09	9.0528e-09	11078	163.65	0	487.11	2806.4	0	0	0	3.74
CCUG_7971	1.0556e-08	3.0514e-08	1246.7	0	52.55	0	25.869	0	0	0	2.8
Pseudomonas_E_650326	1.1563e-08	3.3236e-08	233.7	32932	8503.4	1601	250.1	311.94	0	0	4.22
CAG_1024	1.1995e-08	3.4281e-08	1771.6	76.506	0	0	145.32	0	838.1	0	2.95
Bacillus_BN	1.2171e-08	3.4394e-08	3970.7	0	0	0	0	0	0	0	3.3
Thermophilibacter	1.2171e-08	3.4394e-08	7134.7	0	0	0	0	0	0	0	3.55
Micavibrio_B_508655	1.2854e-08	3.5995e-08	0	1822.4	492.92	0	1204.1	0	0	0	2.96
Fibrobacter	1.2881e-08	3.5995e-08	1893.8	6.3862	1103.6	0	0	0	0	0	2.98
Serinicoccus	1.3407e-08	3.7257e-08	9809.3	4534.4	4821	0	2073.9	2515.2	0	0	3.69
2011_GWC2_44_17	2.7695e-08	7.6542e-08	9393.4	5282.9	3870.2	1226.5	744.09	0	0	0	3.67
Sutcliffiella_A	4.0476e-08	1.1125e-07	0	0	0	0	19071	0	0	0	3.98
Vogesella	4.3789e-08	1.1971e-07	0	0	1244.7	0	553.01	2236.6	0	106.9	3.05
Xanthomonas_A_614439	4.7414e-08	1.2892e-07	7612	0	0	0	0	104.04	100.16	0	3.58
Geofilum_869828	5.5774e-08	1.5083e-07	3735.6	623.67	0	348.26	871.04	0	0	0	3.27
Flavitalea_934515	6.4137e-08	1.7252e-07	0	3651.7	18.348	279.79	0	0	0	0	3.26
Dokdonella_A	6.4655e-08	1.7299e-07	0	3241.1	139.41	1674.1	6427.4	0	0	0	3.51
Fermentimonas_862735	6.6525e-08	1.7705e-07	8494	1987.9	0	300.64	15934	0	0	0	3.9
Wagnerdoeblera_493755	8.5458e-08	2.2624e-07	5330.9	0	0	0	1022.3	0	0	0	3.43
Pantoea_A_680069	9.7767e-08	2.5747e-07	885.32	10016	0	0	7703.6	50909	1415.4	0	4.41
Collinsella	9.8401e-08	2.5747e-07	13379	0	0	0	4929.6	0	0	0	3.83
Caulobacter_487784	9.879e-08	2.5747e-07	0	5127.2	314.61	788.25	1181.1	123.03	0	0	3.41
Flavipsychrobacter_929086	1.1426e-07	2.9626e-07	0	2380.5	5611.7	606.82	20389	839.34	0	0	4.01
Akkermansia	1.2087e-07	3.1179e-07	5499.3	0	25.421	0	167.56	0	0	0	3.44
UBA9715	1.2162e-07	3.1213e-07	1774.5	143.2	0	206.69	0	0	0	0	2.95
Campylobacter_B	1.6052e-07	4.0985e-07	1520.7	0	0	0	0	0	0	0	2.88
Lysinibacillus_304892	1.6352e-07	4.1541e-07	555.27	0	0	980	0	0	0	0	2.69
Anaerobutyricum	1.6556e-07	4.1847e-07	4027.9	917.69	1842.8	0	4349.6	0	0	0	3.34
Staphylococcus	1.6984e-07	4.2716e-07	316560	101090	34276	83079	239320	13158	63300	100160	5.18
Luteolibacter_776538	1.7731e-07	4.4372e-07	0	2498.7	256.08	363.46	6151.2	0	51.936	0	3.49
Kaistia	1.8139e-07	4.5168e-07	0	4179.9	0	1633.4	12136	0	962.46	398.35	3.78
Aureimonas_A_501505	1.9384e-07	4.803e-07	0	1092	346.26	747.8	36915	0	0	398.25	4.27
Lactobacillus	2.1071e-07	5.1954e-07	6955.7	0	0	0	3047.5	0	0	0	3.54
Proteiniclasticum	2.5587e-07	6.2783e-07	13260	0	0	285.88	7897.5	0	0	0	3.82
Parapedobacter	3.9651e-07	9.6819e-07	0	3267.4	87.966	0	608.2	0	0	0	3.21
CAG_41	6.6194e-07	1.6085e-06	4783.4	0	972.18	0	386.75	0	0	0	3.38
Luteimonas_B_615714	7.3983e-07	1.7891e-06	0	0	0	0	5681.8	0	49.19	0	3.45
Phenylobacterium	7.8595e-07	1.8916e-06	0	2333.4	4811.9	5875.4	2746.6	0	0	0	3.47
Iamia	1.2157e-06	2.912e-06	4007.4	572.94	1033.9	192.74	344.92	589.01	0	0	3.3
Novosphingobium_485351	1.3272e-06	3.164e-06	0	26744	0	0	0	0	0	0	4.13
Microvirgula	1.413e-06	3.3525e-06	0	2145.5	0	0	56137	18415	2613.2	98.718	4.45
Lactococcus_A_343473	1.5537e-06	3.6691e-06	0	8461	70952	3371	56145	1056.2	80581	61359	4.61
Azospira_A	1.6353e-06	3.8437e-06	0	3637.1	14897	1810.9	8807.5	903.73	0	0	3.87
Clostridium_J	1.9782e-06	4.6281e-06	0	5254.8	6208.2	1330	12745	1017.8	386.61	168.94	3.8
Alistipes_A_871400	2.1271e-06	4.9535e-06	2422	0	1024.7	0	0	0	0	0	3.08
Xenophilus_589872	2.1558e-06	4.9972e-06	0	4470	2745.4	476.05	2513.3	0	0	0	3.35
UBA6857	2.3747e-06	5.4793e-06	3595.9	452.82	0	0	0	0	0	0	3.26
Exiguobacterium_A	2.4341e-06	5.5907e-06	5490.8	18361	37970	22733	14859	103970	815.89	7035.4	4.71
Brevibacterium	4.2046e-06	9.6133e-06	6721.1	8345.7	1398.5	4266.2	94988	34220	92582	96383	4.68
Shinella	4.3892e-06	9.9899e-06	0	1029.6	514.34	251.57	9118.2	931.48	314.51	0	3.66
Serratia_D_727363	4.4396e-06	1.0059e-05	0	657.65	0	0	32884	37337	6517	52006	4.42
Pseudoxanthomonas_A_615282	4.8586e-06	1.0959e-05	0	4116	2963	0	0	0	0	0	3.31
Enterococcus_I_359104	5.0051e-06	1.1239e-05	5867.4	0	0	695.23	47760	571.65	0	0	4.38
OLB7	5.6867e-06	1.2713e-05	0	7593.9	3998	617.5	223.42	445.58	0	20.472	3.58
Brevilactibacter	5.8734e-06	1.3072e-05	0	1661.8	0	0	25430	535.14	0	0	4.1
UBA2834	7.1477e-06	1.5838e-05	3747.1	0	35.323	141.4	10.062	0	0	0	3.27
Conexibacter	7.6788e-06	1.6941e-05	0	2766.2	0	2460.8	953.59	0	0	0	3.14
Clostridium_AM	1.0238e-05	2.2488e-05	0	31.955	4619.8	1138.4	1264.9	0	0	0	3.36
DTSX01	1.1829e-05	2.5869e-05	0	0	1705.6	977.79	0	42.551	0	34.128	2.93
Pseudofulvimonas	1.8032e-05	3.9264e-05	49.176	1802.7	1073	125.26	7913.3	0	53.877	20.255	3.6
Flavimobilis_389003	1.8213e-05	3.9317e-05	0	0	0	0	7537.3	0	0	0	3.58
VFJQ01	1.8213e-05	3.9317e-05	0	0	0	0	1346.3	0	0	0	2.83
Streptococcus	1.9564e-05	4.2055e-05	196190	145.46	18596	62810	25407	55908	22811	145980	4.99
Arthrobacter_B	2.355e-05	4.9563e-05	1940.5	0	0	0	0	0	0	0	2.99
CAG_83	2.355e-05	4.9563e-05	1362.2	0	0	0	0	0	0	0	2.83
Emergencia	2.355e-05	4.9563e-05	1506.9	0	0	0	0	0	0	0	2.88
Faecalicoccus	2.355e-05	4.9563e-05	1792.3	0	0	0	0	0	0	0	2.95
Pseudoramibacter	2.355e-05	4.9563e-05	1183.3	0	0	0	0	0	0	0	2.77
Mariniphaga	2.605e-05	5.4597e-05	1633.4	0	0	0	904.54	0	0	0	2.91
Pseudobacter	2.6582e-05	5.548e-05	0	4921.7	207.15	0	22.563	0	0	0	3.39
Oligella	3.1145e-05	6.4736e-05	6241.6	657.95	0	852.24	109.05	0	0	0	3.49
Moheibacter	3.4392e-05	7.119e-05	0	4365.8	2164.7	171.6	5913.1	946.78	1034.3	97.292	3.47
JC017	4.2732e-05	8.8091e-05	3226.4	0	259.5	0	199.83	0	0	0	3.21
Terrisporobacter	5.0067e-05	0.00010279	0	116.23	0	141.45	8026.5	0	3276.2	0	3.6
Chryseobacterium_796703	5.2847e-05	0.00010806	0	431.64	1241.3	510.29	0	0	0	0	2.79
Cutibacterium	5.7525e-05	0.00011715	2353.2	0	107.9	155.54	4965	0	0	0	3.4
OLB9	7.2746e-05	0.00014755	1973.4	0	0	0	0	299.9	0	0	2.99
Actinomycetospora	7.4891e-05	0.00015129	0	364.36	0	0	2281.1	0	0	0	3.06
Aggregatilinea	7.8113e-05	0.00015716	2899.6	0	0	0	692.95	0	0	0	3.16
Frisingicoccus	8.1666e-05	0.00016366	5046.3	661.81	0	0	4191.6	124.12	0	0	3.4
Micavibrio_B_508717	8.3824e-05	0.00016731	0	1449.6	509.55	0	0	1042.5	0	0	2.86
CAG_273	9.074e-05	0.0001804	2543.8	195.44	0	0	0	0	0	0	3.1
Luteibacter	0.00010434	0.00020663	0	7150.6	0	0	294.76	1509.3	0	0	3.55
Lactococcus_A_343306	0.0001359	0.00026807	393.54	0	0	0	6432.7	860.38	0	0	3.51
Streptomyces_G_395345	0.00014507	0.00028504	0	2629.5	161.99	0	0	0	0	0	3.12
Brumimicrobium	0.00017027	0.00033326	0	0	0	251.52	1630.9	0	0	0	2.91
UBA2020	0.0001791	0.00034917	0	791.18	55.657	327.33	431	34.594	0	0	2.6
Legionella_D	0.00018174	0.00035296	0	2018.7	127.32	32.458	4037.2	69.957	0	0	3.31
QALR01	0.00023003	0.00044501	1967.7	0	0	0	204.85	0	0	0	2.99
Cloacibacterium	0.00023226	0.00044761	0	903.97	2349.6	0	0	0	0	0	3.07
Cellvibrio	0.00024102	0.00046272	1216	0	0	0	217.84	0	0	0	2.78
UBA5905	0.00025246	0.00047879	1517.1	0	0	0	2860.6	0	0	0	3.16
Bariatricus	0.00025535	0.00047879	2279.2	0	0	0	0	0	0	0	3.06
F0058	0.00025535	0.00047879	1460.7	0	0	0	0	0	0	0	2.86
Nanoperiomorbus	0.00025535	0.00047879	2508.5	0	0	0	0	0	0	0	3.1
Pseudazoarcus	0.00025535	0.00047879	1038	0	0	0	0	0	0	0	2.72
Xanthomonas_A_614442	0.00025535	0.00047879	2597.2	0	0	0	0	0	0	0	3.11
Kurthia	0.00025605	0.00047879	785.5	0	0	0	4871.3	271.39	0	0	3.39
Paracaedibacter_A_512622	0.00033963	0.00063272	0	479.77	87.13	0	1865.1	187.12	0	0	2.97
Microbacterium_A_383184	0.00043057	0.00079917	0	1680.3	518.74	0	714.18	0	433.32	0	2.92
Escherichia_710834	0.00044094	0.00081542	13879	3430	5227	4131.6	15848	2446	50305	5472.6	4.38
Magnetospirillum_505511	0.00048027	0.0008849	0	193.49	2242.7	419.82	0	942.27	0	0	3.05
Microbacterium_A_383312	0.00087457	0.0016055	0	9282.4	343.95	0	1858.6	654.03	110.11	0	3.67
Pseudoxanthomonas_A_615336	0.00089058	0.0016289	0	1674.2	34.539	1370.1	3008.4	0	0	0	3.18
Miltoncostaea	0.001068	0.0019464	0	242.32	0	0	1441.2	0	0	0	2.86
Anaerocolumna	0.001083	0.0019666	0	1082.9	517.93	153.09	0	0	0	0	2.73
Allochromatium	0.0017904	0.0032395	893.9	0	289.03	0	0	0	0	0	2.65
Solimonas_A_608421	0.0020193	0.0036406	0	246.29	0	0	0	0	0	0	2.09
Cellulomonas	0.0020614	0.0036838	0	5807.3	456.21	0	3760.7	0	0	50.319	3.46
Borkfalkia	0.0020653	0.0036838	3827.4	0	0	0	602.77	0	0	0	3.28
Intestinibaculum	0.0020653	0.0036838	1257.5	0	0	0	329.14	0	0	0	2.8
CAG_269	0.002086	0.0037075	2064.1	35.651	0	0	0	0	0	0	3.01
Lawsonibacter	0.0021081	0.0037337	1285.8	0	0	0	197.24	0	0	0	2.81
Microbacter	0.0021316	0.003762	1256.5	47.915	0	0	0	0	0	0	2.8
Sedimentibacter	0.0023037	0.0040516	0	577.6	0	0	1929.6	42.003	0	86.288	2.98
Amphibacillus_D	0.0024961	0.0042132	1339.1	0	0	0	0	0	0	0	2.83
Brackiella	0.0024961	0.0042132	1048.6	0	0	0	0	0	0	0	2.72
CAG_267	0.0024961	0.0042132	1459.2	0	0	0	0	0	0	0	2.86
Copromorpha	0.0024961	0.0042132	793.83	0	0	0	0	0	0	0	2.6
Fimiplasma	0.0024961	0.0042132	762.75	0	0	0	0	0	0	0	2.58
Lachnoclostridium_B	0.0024961	0.0042132	4150.6	0	0	0	0	0	0	0	3.32
RUG13077	0.0024961	0.0042132	620.86	0	0	0	0	0	0	0	2.49
Saccharofermentans	0.0024961	0.0042132	934.54	0	0	0	0	0	0	0	2.67
Sporosarcina	0.0024961	0.0042132	47.381	0	0	0	0	0	0	0	1.39
Spyradenecus	0.0024961	0.0042132	1591.4	0	0	0	0	0	0	0	2.9
UBA11471	0.0024961	0.0042132	794.19	0	0	0	0	0	0	0	2.6
UBA1822	0.0024961	0.0042132	3076.6	0	0	0	0	0	0	0	3.19
Pradoshia	0.0031823	0.0053535	4375.3	246.98	899.96	0	474.26	1067.1	0	0	3.34
Ap0902	0.0033013	0.0055353	973.47	275.54	394.13	0	0	0	0	0	2.69
Nesterenkonia	0.0033629	0.0056113	1684.9	0	0	0	1509.1	0	0	0	2.93
Novispirillum	0.003369	0.0056113	0	461.06	1896	486.87	0	0	0	0	2.98
Trichococcus	0.0041379	0.0068692	0	0	0	0	0	395.74	0	0	2.3
Taonella	0.0045182	0.0074758	0	711.77	0	421.95	483.3	8.8701	11.694	0	2.55
SZUA_359	0.0045744	0.007544	0	891.81	0	994.17	0	0	0	0	2.7
REEP01	0.0048238	0.0079293	4961.3	1122.3	5442.6	127.26	9687.8	2172.3	0	72.196	3.69
Pararcticibacter	0.004974	0.0081495	0	1125.1	464.66	556.7	72.18	0	0	0	2.75
Oceanobacillus	0.0050011	0.0081674	4178.1	37.943	257.13	0	139.87	0	0	0	3.32
Providencia_A_732258	0.0051608	0.0084009	0	0	0	0	0	0	1588.2	0	2.9
Proteiniphilum	0.0059605	0.0096714	1693.9	595.67	0	0	1373	0	0	0	2.93
Azonexus_595966	0.0065995	0.010674	0	1273.9	245.65	0	0	75.396	0	0	2.8
Xanthobacter_502409	0.0068297	0.011011	0	400.04	0	0	807.84	0	0	0	2.61
Cohnella	0.012191	0.019591	0	393	130.7	0	972.71	0	0	0	2.69
RUG592	0.015361	0.024529	635.06	0	0	0	1936.7	0	0	0	2.99
UBA1258	0.015361	0.024529	1843.5	0	0	0	3655.4	0	0	0	3.26
Cereibacter_A_494292	0.016426	0.026147	2873.1	1219.1	0	0	0	0	0	0	3.16
Terrimicrobium	0.017912	0.028422	0	748.13	0	0	397.53	0	0	0	2.57
Aquaspirillum_560424	0.018187	0.028588	0	2316.6	0	0	0	0	0	0	3.06
Pseudacidovorax	0.018187	0.028588	0	2241.5	0	0	0	0	0	0	3.05
Sphingobium_A_485959	0.018187	0.028588	0	215.85	0	0	0	0	0	0	2.04
Sporocytophaga	0.019398	0.030396	0	735.19	115.49	0	245.92	0	0	0	2.57
Acidovorax_C	0.01967	0.030726	0	0	0	0	5828.3	785.7	255.65	0	3.46
Bdellovibrio	0.020737	0.032101	0	92.525	69.476	0	885.19	0	0	0	2.65
Clostridium_AN	0.020741	0.032101	725.63	0	0	0	5001.6	0	0	0	3.4
Bhargavaea	0.02106	0.032101	334.46	0	0	0	0	0	0	0	2.23
Fermentimonas_862802	0.02106	0.032101	779.66	0	0	0	0	0	0	0	2.59
Gottfriedia	0.02106	0.032101	62.354	0	0	0	0	0	0	0	1.51
Porcincola	0.02106	0.032101	1028.8	0	0	0	0	0	0	0	2.71
Sphingomicrobium_483265	0.02106	0.032101	596.94	0	0	0	0	0	0	0	2.48
Virgibacillus_E_287324	0.02106	0.032101	552.11	0	0	0	0	0	0	0	2.44
Aerococcus	0.023034	0.035003	1452.1	2021.1	3851.5	5122.2	2613.8	355.78	4227.6	0	3.41
Massilia	0.023652	0.035833	1565.4	1114.5	2344.8	0	0	2208.1	0	0	3.07
SFGY01	0.025414	0.038388	805.21	736.83	0	0	2316.7	0	0	0	3.06
Marinobacter_A_637054	0.025722	0.038737	1541.4	1057	0	114.4	3054.5	0	0	0	3.18
Ochrobactrum_A_499084	0.027466	0.041241	0	969.47	0	0	929.23	0	20.967	160.39	2.69
Devosia_A_501803	0.027557	0.041254	0	487.21	0	0	1095.4	0	140.45	0	2.74
Absicoccus	0.02874	0.042896	928.78	22.354	341.58	0	0	162.9	0	0	2.67
Paraclostridium	0.029242	0.043517	0	317.8	378.71	1181.9	1616.7	0	0	0	2.91
Paenochrobactrum	0.030234	0.044785	0	0	0	0	0	0	2547.9	99.021	3.11
UBA1367	0.030272	0.044785	373.38	0	0	0	2505.1	0	0	0	3.1

## Sheet: Multivariable_input
ID	SUP	Month	Age	DIM	Average	SCC	FatPerc	ProtPerc	Trimester	2011-GWC2-44-17	40-80	43-108	67-14	Acetobacteroides	Acholeplasma_A_284948	Achromobacter	Acidaminococcus	Acidipropionibacterium	Acidovorax_A	Acidovorax_C	Acinetobacter	Actinomycetospora	Aequorivita	Aerococcus	Aeromicrobium	Aeromonas	Agathobacter_164119	Aggregatilinea	Agrobacterium	Agromyces_B_382064	Akkermansia	Albibacterium	Alcaligenes	Aliarcobacter	Aliicoccus	Aliidiomarina	Aliifodinibius	Alistipes_A_871400	Alkalibacterium	Allochromatium	Alloprevotella	Amphibacillus_B_287853	Amphibacillus_D	Anaerobutyricum	Anaerococcus	Anaerocolumna	Anaerofilum_73741	Anaerospora	Anaerotignum_189125
SEPT212868	SUP	Sep21	3	193	23	6.67243	3	4	First	0	0	0	0	0	19	0	0	0	0	0	334	0	0	29	0	0	0	0	0	0	69	0	0	0	56	302	0	0	79	0	481	0	0	66	0	0	0	0	128
SEPT212874	SUP	Sep21	3	177	18	5.55459	4	4	Second	0	0	0	0	0	0	0	0	0	0	0	711	0	10	0	0	0	0	0	0	0	0	0	0	17	12	0	0	0	32	0	25	0	0	0	0	0	0	0	0
SEPT212904	CON	Sep21	3	241	27	7.09803	2	4	Second	55	0	0	0	0	0	0	0	0	0	0	635	0	0	0	0	0	0	0	0	0	27	0	0	15	160	50	0	0	0	0	81	84	0	0	0	0	0	0	55
SEPT212905	SUP	Sep21	3	229	18	6.98868	4	4	Second	0	0	0	0	0	0	0	0	0	0	0	630	0	0	0	0	0	0	0	0	0	15	0	0	0	0	0	0	0	22	0	15	0	0	0	0	0	0	0	81
SEPT212906	SUP	Sep21	3	247	26	4.08746	3	3	Second	0	0	0	0	0	0	0	0	0	0	0	411	0	0	8	0	0	0	0	0	0	0	0	0	0	11	90	0	0	0	7	0	0	0	0	0	0	0	0	0
SEPT212908	CON	Sep21	3	174	32	9.39446	2	4	Second	45	0	0	0	0	0	0	0	0	0	0	209	0	0	0	0	0	0	0	0	0	0	0	0	0	35	38	0	0	0	0	23	0	0	0	0	0	0	0	0
SEPT212914	CON	Sep21	3	242	24	4.39232	4	4	Second	24	0	0	0	0	0	0	0	0	0	0	529	0	0	0	0	0	0	0	0	0	9	0	0	0	126	129	0	0	94	0	35	0	0	0	0	0	0	0	0
SEPT212915	CON	Sep21	3	189	26	3.70044	3	3	Third	0	0	26	0	0	0	0	0	0	0	0	334	0	0	23	0	0	51	0	0	0	0	0	0	0	66	123	0	16	168	0	118	0	0	0	0	0	0	0	0
SEPT212916	SUP	Sep21	3	226	21	4.39232	2	3	First	0	0	0	0	0	0	0	0	0	0	0	58	0	0	0	0	0	0	0	0	0	0	0	0	0	0	0	0	0	0	0	0	0	15	6	0	0	0	0	0
SEPT212920	SUP	Sep21	3	238	24	6.50779	3	3	Second	20	0	0	0	0	0	0	0	0	0	0	423	0	0	0	0	0	0	0	0	0	0	0	0	0	207	39	0	0	0	0	69	0	0	0	0	0	0	0	0
SEPT212923	SUP	Sep21	3	226	21	4	2	4	Second	0	0	0	0	0	0	0	0	0	0	0	69	0	0	0	0	0	0	0	0	0	0	0	0	0	0	0	0	0	0	0	128	0	0	18	0	0	0	0	98
SEPT212926	CON	Sep21	3	230	23	5.2854	3	3	First	0	0	29	0	0	0	0	0	0	0	0	327	0	23	0	0	0	49	0	0	0	0	0	0	0	66	0	29	0	67	0	27	0	0	0	0	0	0	0	20
SEPT212940	CON	Sep21	3	192	32	3.32193	1	3	Second	50	0	0	0	0	0	0	0	0	0	0	165	0	0	0	0	0	0	0	0	0	0	0	0	0	37	0	0	0	60	0	47	0	0	0	0	0	0	0	0
SEPT212942	SUP	Sep21	3	165	25	5.52356	5	4	Second	0	0	0	0	0	0	0	0	0	0	0	44	0	0	0	0	0	47	0	0	0	0	0	0	0	0	0	0	0	0	0	30	0	0	0	0	0	0	0	59
SEPT212943	CON	Sep21	3	184	27	6.39232	4	4	Second	0	0	0	0	0	0	0	0	0	0	0	209	0	0	0	0	0	35	0	0	0	0	0	0	0	155	50	0	0	0	0	0	228	0	0	0	0	0	0	0
SEPT212945	SUP	Sep21	3	179	21	6.89482	2	3	Second	0	0	0	0	0	0	0	0	0	0	0	332	0	0	0	0	0	0	0	0	0	0	0	0	10	235	0	0	0	0	0	85	15	0	0	0	0	0	0	0
SEPT212947	SUP	Sep21	3	188	24	9.53333	3	3	Second	0	0	0	0	0	0	0	0	0	0	0	113	0	0	0	0	0	0	0	0	0	0	0	0	0	39	41	0	0	12	0	0	77	0	5	0	0	0	0	0
SEPT212949	SUP	Sep21	3	177	26	6.02237	3	3	Second	0	0	0	0	0	0	0	0	0	0	0	166	0	0	0	0	0	0	0	0	0	0	0	0	0	95	0	0	28	31	0	0	0	0	0	0	0	0	0	0
SEPT212952	SUP	Sep21	3	129	25	5.16993	4	3	Second	0	0	0	0	0	0	0	0	0	0	0	274	0	0	0	0	0	0	0	0	0	0	0	0	49	0	25	0	0	0	0	68	0	0	0	0	0	0	0	0
SEPT212956	CON	Sep21	3	186	29	4.39232	3	4	Second	0	0	0	0	0	0	0	0	0	0	0	1080	0	0	55	0	0	86	0	0	0	33	0	0	0	177	382	0	19	32	0	362	26	0	33	0	0	0	0	25
SEPT212959	CON	Sep21	3	191	25	5.42626	4	4	First	0	0	0	0	0	0	0	0	0	0	0	109	0	0	0	0	0	0	0	0	0	0	0	0	0	97	32	0	0	0	0	30	0	0	0	0	0	0	0	0
SEPT212963	CON	Sep21	3	167	29	5.16993	2	4	Second	0	0	0	0	0	0	0	0	0	0	0	148	0	0	0	0	0	0	0	0	0	0	0	0	0	476	127	0	0	0	0	6	114	2	0	0	0	0	0	0
SEPT212965	CON	Sep21	2	190	22	4.58496	5	4	Second	29	0	0	0	0	0	0	0	0	0	0	493	0	0	0	0	0	50	0	13	0	0	0	0	0	0	64	0	0	52	0	0	0	0	0	0	0	0	0	0
SEPT212969	SUP	Sep21	2	118	27	4.16993	3	3	Second	0	0	0	0	0	0	0	0	0	0	0	374	0	0	0	0	0	0	0	0	0	0	0	0	0	2	0	0	0	0	5	26	0	0	14	0	0	0	0	0
SEPT212971	CON	Sep21	2	87	29	5.58496	2	3	Second	275	0	0	0	0	0	0	0	0	0	0	3516	0	0	0	0	0	82	0	0	0	0	0	0	0	410	503	0	0	330	0	154	64	0	0	0	0	0	0	50
SEPT212974	CON	Sep21	2	161	32	7.15987	2	3	Third	0	0	0	0	0	0	0	0	0	0	0	327	0	0	0	0	0	0	0	0	0	0	0	0	0	10	0	0	0	0	0	40	0	0	5	0	0	0	0	0
SEPT212975	SUP	Sep21	2	151	28	7.16993	1	3	Second	0	0	0	0	0	0	0	0	0	0	0	0	0	0	0	0	0	0	0	0	0	0	0	0	0	0	0	0	0	0	0	0	0	0	0	0	0	0	0	0
SEPT212980	SUP	Sep21	2	161	29	7.2384	2	3	Second	0	0	0	0	0	0	0	0	0	0	0	505	0	0	15	0	0	0	0	0	0	0	5	0	0	49	5	0	13	40	24	78	0	0	0	0	0	0	0	21
SEPT212983	SUP	Sep21	2	131	29	10.9773	3	4	Third	0	0	0	0	0	0	0	0	0	0	0	163	0	0	0	0	0	0	0	0	0	0	0	0	0	0	0	0	12	52	0	49	0	0	26	0	0	0	0	27
DEC212877	SUP	Dec21	3	263	23	7.56224	2	4	Second	0	0	0	0	0	0	328	0	0	36	0	2138	39	0	2	0	0	0	0	74	143	0	0	0	0	0	0	0	0	0	0	0	0	0	0	0	0	0	0	0
DEC212880	CON	Dec21	3	310	20	8.45121	4	3	Second	0	0	0	0	0	0	408	0	0	0	0	1342	0	0	0	0	0	0	0	0	82	0	0	0	0	0	0	0	0	0	0	0	0	0	0	0	0	0	0	0
DEC212904	CON	Dec21	3	316	20	5.32193	4	3	First	0	8	0	325	0	0	1780	0	0	112	0	356	0	0	0	64	0	0	0	62	224	0	0	0	0	0	0	0	0	0	0	0	0	0	0	0	0	0	0	0
DEC212905	SUP	Dec21	3	272	22	3.45943	4	3	First	399	0	0	0	0	0	553	0	52	330	0	3288	56	0	281	0	0	0	0	135	0	0	0	0	50	0	19	0	0	0	0	0	0	0	0	0	0	0	0	0
DEC212906	SUP	Dec21	3	243	23	10.9307	2	3	Second	0	0	0	0	0	0	471	0	0	25	0	1306	0	0	7	32	0	0	0	66	45	0	0	0	11	0	0	0	0	0	0	0	0	0	0	0	0	0	0	0
DEC212908	CON	Dec21	3	292	21	7.34873	4	3	First	9	0	0	0	0	0	628	0	0	4	0	371	0	0	0	0	22	0	0	80	17	0	0	0	0	0	0	0	0	0	0	0	0	0	0	0	0	0	0	0
DEC212910	CON	Dec21	3	272	23	8.65821	4	4	First	0	0	0	0	0	0	184	0	0	0	0	227	0	0	0	83	0	0	0	265	0	0	0	0	0	13	0	0	0	0	0	0	0	0	0	0	0	0	0	0
DEC212913	CON	Dec21	3	258	25	4.90689	5	4	First	0	32	0	0	0	0	264	0	0	29	0	267	0	0	0	77	0	0	0	37	28	0	0	0	0	0	0	0	0	0	0	0	0	0	0	0	0	0	0	0
DEC212914	CON	Dec21	3	295	16	6.22882	3	4	First	0	0	0	155	0	0	365	0	0	123	0	3639	0	0	0	164	0	0	0	0	138	0	0	0	198	0	0	0	0	0	0	0	0	0	0	0	0	0	0	0
DEC212916	SUP	Dec21	3	307	18	7.91289	3	3	First	36	0	0	0	0	0	104	0	0	63	0	1715	0	0	0	0	0	0	0	0	37	0	0	0	0	0	0	0	0	0	0	0	0	0	0	0	0	0	0	0
DEC212919	SUP	Dec21	3	288	19	5.42626	3	3	First	0	85	0	0	0	0	173	0	0	0	0	1361	0	0	0	83	14	0	0	59	123	0	0	0	26	0	0	0	0	0	0	0	0	0	0	0	0	0	0	0
DEC212925	SUP	Dec21	3	272	15	6.42626	4	3	First	14	0	0	79	0	0	289	0	0	385	0	642	0	0	0	77	0	0	0	0	0	0	0	0	0	0	0	0	0	0	0	0	0	0	0	0	0	0	0	0
DEC212926	CON	Dec21	3	280	22	4	5	3	Second	0	167	0	83	0	0	176	0	0	33	0	233	0	0	0	0	0	0	0	0	379	0	0	0	0	0	0	0	0	0	0	0	0	0	0	0	0	0	0	0
DEC212927	CON	Dec21	3	274	24	6.39232	4	3	Second	6	0	0	63	0	0	441	0	0	0	0	124	0	0	0	0	0	0	0	277	0	0	0	0	0	0	0	0	0	0	0	0	0	0	0	0	0	0	0	0
DEC212933	SUP	Dec21	3	265	22	6.56986	3	3	Second	191	18	0	0	0	0	140	0	0	142	0	917	0	0	112	0	0	0	0	183	112	0	0	0	0	95	0	0	0	0	0	0	0	0	0	0	80	0	0	0
DEC212934	SUP	Dec21	3	261	28	3.70044	2	3	First	0	0	0	0	0	0	118	0	41	145	0	1529	0	0	0	0	0	0	0	77	0	0	0	0	0	0	0	0	0	0	0	0	0	0	0	0	0	0	0	0
DEC212938	SUP	Dec21	3	272	18	4.64386	3	3	First	16	31	0	0	0	0	179	0	0	55	0	380	0	0	0	18	0	0	0	0	63	0	0	0	0	10	0	0	0	0	0	15	0	0	16	0	0	0	0	0
DEC212945	SUP	Dec21	3	246	21	5.67243	4	3	Second	0	36	0	36	0	0	269	0	0	62	0	1035	0	0	0	48	0	0	0	0	23	0	0	0	14	0	0	0	0	0	0	0	0	0	0	0	0	0	0	0
DEC212947	SUP	Dec21	3	243	22	4.80735	3	3	Second	0	3	0	0	0	0	326	0	0	282	0	1429	0	0	0	3	0	0	0	64	63	0	0	0	41	0	0	0	0	0	0	0	0	0	0	0	0	0	0	0
DEC212949	SUP	Dec21	3	294	21	6.89482	3	3	First	0	15	0	0	0	0	574	0	0	25	0	2012	0	0	0	92	0	0	0	120	0	0	0	19	0	0	0	0	0	0	0	0	0	0	0	0	0	0	0	0
DEC212952	SUP	Dec21	3	255	22	4.16993	3	3	First	47	0	0	0	0	0	0	0	0	111	0	514	0	0	0	0	0	0	0	72	116	0	0	0	0	0	0	0	0	0	0	0	0	0	0	0	0	0	0	0
DEC212953	CON	Dec21	3	237	19	7.19967	3	3	Second	0	0	0	0	0	0	431	0	0	6	0	230	0	0	0	20	0	0	0	0	0	0	0	119	0	0	0	0	0	0	0	0	0	0	0	0	0	0	0	0
DEC212956	CON	Dec21	3	262	20	4.39232	5	4	First	0	0	0	0	0	0	132	0	0	0	0	336	0	0	0	44	0	0	0	62	0	0	0	0	8	0	0	0	0	0	0	0	0	0	0	0	0	0	0	0
DEC212958	CON	Dec21	3	236	23	4.9542	3	3	Second	0	0	0	0	0	0	108	0	0	67	0	2593	0	0	0	98	0	0	0	117	562	0	0	63	0	0	0	0	0	0	0	0	0	0	0	0	0	0	0	0
DEC212963	CON	Dec21	3	265	18	5.2854	4	3	Second	0	5	0	0	0	0	221	0	0	12	0	895	0	0	0	0	0	0	0	0	0	0	0	0	0	0	0	0	0	0	0	0	0	0	0	0	21	0	0	0
DEC212965	CON	Dec21	3	187	24	4.45943	3	4	Second	0	0	0	0	0	0	123	0	0	18	0	2126	0	0	0	0	115	0	0	127	224	0	0	0	0	0	0	0	0	0	0	0	0	0	0	0	0	0	0	0
DEC212967	CON	Dec21	3	156	25	5.45943	3	3	Third	0	0	0	0	0	0	0	0	0	0	0	1493	0	0	0	0	0	0	0	0	0	0	0	0	0	0	0	0	0	0	0	0	0	0	0	0	0	0	0	0
DEC212969	SUP	Dec21	3	230	23	9.21189	2	3	Second	23	14	0	19	0	0	69	0	0	68	0	2521	0	0	0	110	0	0	0	32	108	0	0	0	52	0	0	0	0	0	0	0	0	0	0	0	0	0	0	0
DEC212974	CON	Dec21	3	230	26	7.74147	3	3	Second	0	0	0	0	0	0	407	0	0	0	0	1690	0	0	0	0	0	0	0	25	24	0	0	0	0	0	0	0	0	0	0	0	0	0	0	0	0	0	0	0
DEC212980	SUP	Dec21	2	193	17	6.55459	3	3	Second	0	4	0	0	0	0	0	0	16	67	0	1053	0	0	10	0	0	0	0	35	49	0	0	0	0	0	0	0	0	0	0	0	0	0	0	0	0	0	0	0
DEC212992	CON	Dec21	2	182	12	6	3	3	Third	0	0	0	0	0	0	478	0	0	9	0	1665	0	0	0	48	0	0	0	100	26	0	0	0	0	0	0	0	0	0	0	0	0	0	0	0	0	0	0	0
FEB222868	SUP	Feb22	4	339	13	6.04439	4	4	First	0	0	0	0	0	0	0	0	0	0	0	23	0	4	0	0	0	0	0	0	0	0	0	0	0	0	0	0	0	0	0	29	0	0	43	0	0	0	0	45
FEB222874	SUP	Feb22	3	335	9	8.09803	4	3	Second	0	0	0	0	0	0	69	0	0	7	0	6076	0	0	0	0	0	0	0	0	0	0	0	0	14	0	0	0	0	0	0	0	0	0	0	0	0	0	0	0
FEB222880	CON	Feb22	3	359	16	7.83289	3	3	First	0	0	0	0	0	0	29	0	0	0	0	1593	0	0	0	6	5167	0	0	0	89	0	0	0	0	0	0	0	0	0	0	0	0	0	0	0	0	0	0	0
FEB222904	CON	Feb22	3	365	18	4.80735	4	3	First	0	0	0	0	0	0	0	0	0	0	0	3550	0	0	0	0	98	0	0	0	55	3	0	0	154	0	0	0	0	0	0	0	0	0	0	0	0	0	0	0
FEB222906	SUP	Feb22	3	292	24	7.42626	4	3	First	0	0	0	0	0	0	188	0	0	7	0	2571	0	0	0	0	279	0	0	98	45	0	0	0	61	0	0	0	0	0	0	0	0	0	0	0	0	0	0	0
FEB222915	CON	Feb22	3	339	25	6.59991	5	3	Second	0	0	0	0	0	0	15	0	0	13	0	3558	0	0	0	0	1653	0	0	0	0	0	0	0	50	0	0	0	0	0	0	0	0	0	0	0	0	0	0	0
FEB222925	SUP	Feb22	3	321	14	6.47573	5	3	Second	0	0	0	0	0	0	301	0	0	48	0	1433	0	0	0	20	43	0	0	139	0	0	0	0	0	0	0	0	0	0	0	0	0	0	0	0	0	0	0	0
FEB222927	CON	Feb22	3	323	23	9.18488	4	3	First	0	0	0	0	0	0	24	0	0	0	0	2289	0	0	0	0	1251	0	0	0	0	0	0	0	35	0	0	0	0	0	0	0	0	0	0	0	0	0	0	0
FEB222934	SUP	Feb22	3	310	25	4.9542	2	3	First	0	0	0	0	0	0	314	0	0	22	0	2130	0	0	59	0	0	0	0	67	246	0	0	0	0	0	0	0	0	0	0	0	0	0	0	0	6	0	0	0
FEB222950	SUP	Feb22	3	320	19	3.90689	3	3	First	0	0	0	0	0	0	219	0	0	13	0	1194	0	0	0	0	0	0	0	27	45	0	0	0	0	0	0	0	0	0	0	0	0	0	0	0	0	0	0	0
FEB222957	CON	Feb22	3	247	23	3.58496	4	3	Second	0	0	0	0	0	0	0	0	0	0	0	4963	0	0	0	0	2381	0	0	0	0	0	0	0	63	0	0	0	0	0	0	0	0	0	0	0	0	0	0	0
FEB222959	CON	Feb22	3	309	22	6.40939	4	4	First	0	0	0	0	0	0	96	0	0	0	0	3621	0	0	0	22	1893	0	0	28	0	0	0	0	22	0	0	0	0	0	0	0	0	0	0	0	0	0	0	0
FEB222963	CON	Feb22	3	285	25	4.70044	4	3	First	0	0	0	0	0	0	37	0	0	0	0	3595	0	0	0	0	2278	0	0	0	0	0	0	0	143	0	0	0	0	0	0	0	0	0	0	0	0	0	0	0
FEB222967	CON	Feb22	3	314	19	4.24793	4	3	First	0	0	0	0	0	0	0	0	0	0	0	2363	0	0	0	0	101	0	0	0	52	0	0	0	109	0	0	0	0	0	0	0	0	0	0	0	0	0	0	0
FEB222969	SUP	Feb22	3	236	24	4.90689	4	3	Second	0	0	0	0	0	0	139	0	0	0	0	5274	0	0	0	0	104	0	0	0	63	0	0	0	45	0	0	0	0	0	0	0	0	0	0	0	0	0	0	0
FEB222974	CON	Feb22	3	279	21	7.71425	4	3	Second	0	5	0	0	0	0	0	0	0	0	0	1920	0	0	0	0	198	0	0	0	38	0	0	0	0	0	0	0	0	0	0	0	0	0	0	0	0	0	0	0
FEB222975	SUP	Feb22	3	269	19	7.8009	3	4	Second	0	0	0	0	0	0	77	0	0	0	0	3140	0	0	0	0	97	0	0	0	52	0	0	0	27	0	0	0	0	0	0	0	0	0	0	0	13	0	0	0
FEB222983	SUP	Feb22	3	279	25	8.41363	4	3	First	0	0	0	0	0	0	468	0	0	23	0	2697	0	0	0	0	0	0	0	0	135	0	0	0	0	0	0	0	0	0	0	0	0	0	0	0	0	0	0	0
APR222877	SUP	Apr22	3	382	16	7.8392	5	4	First	0	0	0	0	0	0	47	0	0	0	0	4372	0	0	0	28	0	0	0	161	188	0	0	0	0	0	0	0	0	0	0	0	0	0	0	0	0	0	0	0
APR222880	CON	Apr22	3	9	25	7.83289	3	3	Second	0	0	0	0	0	0	0	0	0	0	0	4378	0	0	0	0	163	0	0	0	0	0	0	0	0	0	0	0	0	0	0	0	0	0	0	0	0	0	0	0
APR222905	SUP	Apr22	3	22	25	5.04439	5	3	Second	0	0	0	0	0	0	70	0	0	0	0	2699	0	0	0	0	0	0	0	32	45	0	0	0	0	0	0	0	0	0	0	0	0	0	0	0	0	0	0	0
APR222913	CON	Apr22	3	26	31	11.327	0	0	Third	0	0	0	0	0	0	0	0	0	0	0	938	0	0	0	0	4	0	0	0	29	0	0	0	0	0	0	0	0	0	0	0	0	0	0	0	0	0	0	0
APR222923	SUP	Apr22	3	49	29	7.6865	4	3	Second	0	0	0	0	0	0	54	0	0	0	0	1609	0	0	0	0	0	0	0	76	0	0	0	0	0	0	0	0	0	0	0	0	0	0	0	0	0	0	0	0
APR222926	CON	Apr22	3	55	28	8.89178	3	3	Second	0	0	0	0	0	0	10	0	0	0	0	2817	0	0	0	0	38	0	0	0	0	0	0	0	139	0	0	0	0	0	0	0	0	0	0	0	0	0	0	0
APR222951	CON	Apr22	3	52	26	6.37504	4	3	Second	0	0	0	0	0	0	0	0	0	0	0	5531	0	0	38	0	2314	0	0	0	0	0	0	0	0	0	0	0	0	0	0	0	0	0	0	0	0	0	0	0
APR222975	SUP	Apr22	3	319	21	8.52356	4	4	Second	0	0	0	0	0	0	253	0	0	0	0	4521	0	0	0	0	0	0	0	186	91	0	0	0	0	0	0	0	0	0	0	0	0	0	0	0	0	0	0	0
JUN222905	SUP	Jun22	3	79	30	8.38802	5	4	Third	0	0	0	0	0	0	159	0	0	0	0	732	0	0	0	0	0	0	0	0	0	0	0	0	0	0	0	0	0	0	0	0	0	0	26	0	0	0	0	0
JUN222906	SUP	Jun22	3	83	26	7.03342	5	3	Third	0	19	0	0	0	0	0	0	0	0	0	4090	0	19	0	0	0	0	0	134	0	0	0	0	29	0	0	0	0	0	0	0	0	0	0	0	0	0	0	0
JUN222907	CON	Jun22	3	92	23	5.42626	6	3	Second	9	0	0	0	0	0	282	0	0	72	0	27	0	0	0	11	0	0	0	0	306	0	0	0	0	0	0	0	0	0	0	0	0	0	0	0	0	0	0	0
JUN222913	CON	Jun22	3	93	26	4.80735	5	4	Second	0	0	0	0	0	0	0	0	0	0	0	290	0	0	50	0	0	0	0	0	0	0	0	0	0	0	0	0	0	0	0	0	0	0	32	0	0	0	0	0
JUN222916	SUP	Jun22	3	99	27	5.42626	5	3	Second	0	413	0	0	318	0	0	279	0	391	582	680	0	0	0	0	31	27	0	0	90	0	0	0	3815	0	0	0	0	0	0	0	0	0	0	0	0	0	0	0
JUN222920	SUP	Jun22	3	96	28	4.90689	4	3	Third	0	0	0	0	0	0	168	0	0	0	0	2286	0	0	0	753	0	0	0	0	0	0	0	0	0	0	0	0	0	0	0	0	0	0	0	0	0	0	0	0
JUN222923	SUP	Jun22	3	114	23	5.67243	4	4	Second	0	0	18	0	0	0	758	0	0	16	0	1012	0	6	0	87	0	0	0	296	201	0	0	0	0	0	0	0	0	0	0	16	0	0	0	0	0	0	0	7
JUN222926	CON	Jun22	3	53	33	5.67243	0	3	Second	0	0	0	0	0	0	0	0	0	0	0	132	0	0	0	0	0	17	0	0	0	0	0	0	0	0	0	0	0	0	0	0	0	0	89	0	0	0	0	0
JUN222927	CON	Jun22	3	119	22	9.13186	5	3	Second	0	0	0	0	0	0	0	0	0	0	0	0	0	0	0	0	0	53	0	0	0	0	0	0	0	0	0	0	0	0	0	0	0	0	0	0	0	0	0	0
JUN222933	SUP	Jun22	3	125	27	6.78136	4	3	Second	0	0	0	0	0	0	114	0	0	0	0	227	20	0	0	266	0	0	0	0	84	0	0	0	0	0	0	0	0	0	0	20	0	0	0	0	0	0	0	0
JUN222934	SUP	Jun22	3	69	27	8.36632	4	3	Third	0	0	0	161	0	0	319	0	0	0	0	847	0	0	0	169	0	0	0	0	419	0	0	184	0	0	0	0	0	0	0	0	0	0	0	0	0	0	0	0
JUN222938	SUP	Jun22	3	94	27	7.76818	3	3	Second	0	607	0	0	414	0	91	151	0	513	774	478	0	0	0	32	0	0	0	0	47	0	0	0	8119	0	0	0	0	0	0	76	0	0	0	0	0	0	0	0
JUN222940	CON	Jun22	3	65	34	5.67243	3	4	Third	0	0	0	0	0	0	0	0	78	0	0	479	0	89	0	0	0	0	0	0	24	0	0	0	0	0	0	0	0	0	0	7	0	0	0	0	0	0	0	0
JUN222942	SUP	Jun22	3	83	23	11.2101	4	3	Second	0	0	0	226	0	0	876	0	0	74	0	51	0	0	319	0	0	0	0	0	107	0	0	0	0	0	0	0	0	0	0	0	0	0	0	0	0	0	14	0
JUN222943	CON	Jun22	3	95	23	6.02237	6	4	Second	0	0	106	158	0	0	0	0	0	0	0	268	0	0	0	0	0	0	0	0	0	0	0	0	0	0	0	0	0	0	0	0	0	0	0	0	0	0	0	0
JUN222945	SUP	Jun22	3	116	28	4.39232	4	4	Second	0	0	0	0	0	0	0	0	0	0	0	359	0	55	0	0	0	98	0	0	0	0	0	0	0	0	0	0	0	0	0	30	0	0	0	0	0	0	0	0
JUN222947	SUP	Jun22	3	100	30	5.42626	3	4	Third	0	0	0	0	0	0	17	0	0	0	0	332	0	0	0	0	0	0	0	0	86	0	0	0	0	0	0	0	0	0	0	0	0	0	0	0	0	0	0	0
JUN222949	SUP	Jun22	3	100	26	7.31288	2	3	Second	0	0	0	318	0	0	1603	0	0	107	0	73	0	0	0	107	0	0	0	0	225	0	0	0	0	0	0	0	0	0	0	0	0	0	0	0	0	0	0	0
JUN222950	SUP	Jun22	3	79	27	2	4	3	Second	0	0	0	88	0	0	2260	0	0	17	0	58	84	0	0	0	0	0	0	92	1017	0	0	0	0	0	0	0	0	0	0	0	0	0	0	0	0	0	0	0
JUN222951	CON	Jun22	3	104	27	7.96578	4	3	Second	0	0	0	0	0	0	101	0	55	0	0	263	0	0	0	218	0	113	0	0	139	0	0	0	0	0	0	0	0	0	0	9	0	0	0	0	0	0	0	0
JUN222953	CON	Jun22	3	48	30	4.24793	6	4	Second	0	0	0	0	0	0	64	0	0	0	0	223	0	0	0	17	0	0	0	0	0	0	0	0	0	0	0	0	0	0	0	0	0	0	0	0	0	0	0	0
JUN222956	CON	Jun22	3	122	26	3.58496	3	4	Second	0	0	0	0	0	0	80	0	0	0	0	585	0	0	0	0	0	0	0	0	0	0	0	0	39	0	0	0	0	0	0	0	0	0	43	0	0	0	0	0
JUN222957	CON	Jun22	3	98	20	5.24793	5	3	Third	0	0	0	0	0	0	0	0	0	0	0	164	0	0	0	0	0	0	0	0	0	0	0	0	0	0	0	0	0	0	0	0	0	0	0	0	0	0	0	0
JUN222958	CON	Jun22	3	112	22	5.78136	6	3	Second	0	0	0	0	0	0	0	0	0	0	0	5	0	0	0	0	0	0	0	0	0	0	0	0	0	0	0	0	0	0	0	0	0	0	0	0	0	0	0	0
JUN222959	CON	Jun22	3	91	27	6.82018	4	3	Second	0	0	0	0	0	0	395	0	0	0	0	229	0	0	0	0	0	0	0	0	61	0	0	0	0	0	0	0	0	0	0	54	0	0	51	0	0	0	0	0
JUN222965	CON	Jun22	3	86	28	10.9039	5	3	Third	0	0	0	31	0	0	106	0	0	0	0	801	0	0	0	0	0	0	0	0	48	0	0	0	0	0	0	0	0	0	0	0	0	0	0	0	0	0	0	0
JUN222967	CON	Jun22	3	63	33	4.32193	3	3	Second	0	0	0	0	0	0	0	0	0	0	0	604	0	0	0	0	0	0	0	0	0	0	0	0	0	0	0	0	0	0	0	0	0	0	0	0	0	0	0	0
JUN222969	SUP	Jun22	3	52	34	4.08746	4	3	Second	0	0	0	0	0	0	39	0	0	9	0	218	0	0	0	67	0	29	0	0	0	0	0	0	0	0	0	0	0	0	0	0	0	0	0	0	0	0	0	0
JUN222974	CON	Jun22	3	60	33	5.32193	4	3	Second	0	0	0	0	0	0	0	0	0	0	0	446	0	0	0	0	0	0	0	0	0	0	0	0	0	0	0	0	0	0	0	3	0	0	0	0	0	0	0	0
JUN222980	SUP	Jun22	3	43	39	4.16993	4	3	Second	0	0	0	0	0	0	0	0	0	0	0	1134	0	0	0	0	27	0	0	0	0	0	0	0	0	0	0	0	0	0	0	0	0	0	17	0	0	0	0	0
SEPT222877	SUP	Sep22	4	116	26	4.45943	4	4	Second	0	0	0	0	0	0	0	0	0	0	0	2172	0	0	0	0	0	0	0	0	0	0	0	0	0	0	0	0	0	0	0	0	0	0	0	0	0	0	0	0
SEPT222880	CON	Sep22	4	99	23	6.37504	4	4	Second	0	0	0	0	0	0	10	0	0	0	0	15183	0	0	0	0	1845	0	0	0	0	0	0	0	19	0	0	0	0	0	0	0	0	0	0	0	0	0	0	0
SEPT222904	CON	Sep22	4	128	22	5.16993	6	3	Second	0	0	0	0	0	0	0	0	0	0	0	10784	0	0	0	0	559	0	0	0	0	0	0	0	0	0	0	0	0	0	0	0	0	0	0	0	0	0	0	0
SEPT222905	SUP	Sep22	4	170	24	3.80735	6	3	Second	0	0	0	0	0	0	9	0	0	0	0	1605	0	0	0	0	25	0	0	0	0	0	0	0	0	0	0	0	0	0	0	0	0	0	0	0	0	0	0	0
SEPT222906	SUP	Sep22	4	174	21	8.54689	5	4	Third	0	0	0	0	0	0	1140	0	0	0	0	73	0	0	0	0	0	0	0	0	0	0	0	203	0	0	0	0	0	0	0	0	0	0	0	0	0	0	0	0
SEPT222907	CON	Sep22	4	183	22	7.46761	5	4	Third	0	0	0	0	0	0	15	0	0	0	0	4799	0	0	0	0	0	0	0	0	0	0	0	121	33	0	0	0	0	0	0	0	0	0	0	0	0	0	0	0
SEPT222908	CON	Sep22	4	121	19	5.24793	5	4	Second	0	0	0	0	0	0	0	0	0	0	0	8016	0	0	35	0	332	0	0	0	0	0	0	0	57	0	0	0	0	0	0	0	0	0	0	0	0	0	0	0
SEPT222910	CON	Sep22	4	129	23	6.02237	6	3	Second	0	57	0	0	0	0	105	0	0	0	0	8284	0	0	0	0	144	0	0	0	46	0	0	413	25	0	0	0	0	0	0	0	0	0	0	0	0	0	0	0
SEPT222912	SUP	Sep22	4	126	21	5.2854	6	4	Second	0	0	0	0	0	0	22	0	0	0	21	4180	0	0	0	0	189	0	0	0	0	0	0	0	0	0	0	0	0	0	0	0	0	0	0	0	0	0	0	0
SEPT222913	CON	Sep22	4	184	18	10.1228	5	3	Second	0	0	0	0	0	0	44	0	0	0	0	5651	0	0	0	0	453	0	0	0	0	0	0	0	46	0	0	0	0	0	0	0	0	0	0	0	0	0	0	0
SEPT222915	CON	Sep22	4	190	19	6.75489	4	0	Third	0	0	0	0	0	0	41	0	0	0	0	8289	0	0	0	0	182	0	0	17	0	0	0	30	0	0	0	0	0	0	0	0	0	0	0	0	0	0	0	0
SEPT222916	SUP	Sep22	4	187	24	3.70044	5	4	Third	0	0	0	0	0	0	34	0	0	52	155	16265	0	0	0	22	1613	0	0	86	0	0	0	0	0	0	0	0	0	0	0	0	0	0	0	0	0	0	0	0
SEPT222920	SUP	Sep22	4	48	27	8.50383	0	4	Second	0	0	0	0	0	0	76	0	13	11	0	8782	0	0	0	10	55	0	0	0	0	0	0	0	0	0	0	0	0	0	0	0	0	0	0	0	0	0	0	0
SEPT222926	CON	Sep22	4	144	30	8.99718	4	4	Second	0	0	0	0	0	0	19	0	0	0	17	7652	0	0	0	0	2904	0	0	0	0	0	0	0	0	0	0	0	0	0	0	0	0	0	0	0	0	0	0	0
SEPT222934	SUP	Sep22	4	160	24	2.80735	4	4	Third	0	0	0	0	0	0	0	0	0	0	0	1042	0	0	0	0	29	0	0	20	0	0	0	0	0	0	0	0	0	0	0	0	0	0	0	0	0	0	0	0
SEPT222940	CON	Sep22	4	156	30	6	4	4	Second	0	0	0	0	0	0	72	0	0	23	0	2755	0	0	8	0	0	0	0	0	0	0	0	54	0	0	0	0	0	0	0	0	0	0	0	0	0	0	0	0
SEPT222942	SUP	Sep22	4	174	20	10.9084	5	4	Second	0	0	0	0	0	0	66	0	0	0	0	10763	0	0	0	25	0	0	0	125	0	0	0	0	0	0	0	0	0	0	0	0	0	0	0	0	0	0	0	0
SEPT222943	CON	Sep22	3	186	16	4.80735	4	4	Third	0	0	0	0	0	0	31	0	0	0	0	4913	0	0	0	0	167	0	0	0	30	0	0	0	0	0	0	0	0	0	0	0	0	0	0	0	0	0	0	0
SEPT222947	SUP	Sep22	3	191	23	3.80735	5	4	Second	0	7	0	0	0	0	0	0	0	18	0	4053	0	0	0	0	27	0	0	0	0	0	0	0	0	0	0	0	0	0	0	0	0	0	0	0	0	0	0	0
SEPT222949	SUP	Sep22	3	191	23	6.9542	3	4	Second	0	0	0	0	0	0	13	0	0	0	0	1542	0	0	0	0	0	0	0	0	0	0	0	0	0	0	0	0	0	0	0	0	0	0	0	0	0	0	0	0
SEPT222950	SUP	Sep22	3	170	24	5.24793	4	4	Second	0	0	0	0	0	0	62	0	0	0	0	4660	0	0	0	0	0	0	0	0	0	0	0	13	11	0	0	0	0	0	0	0	0	0	0	0	0	0	0	0
SEPT222956	CON	Sep22	3	139	26	8.56605	5	4	Second	0	0	0	0	0	0	23	0	0	0	0	8781	0	0	0	0	807	0	0	0	0	0	0	0	0	0	0	0	0	0	0	0	0	0	0	0	0	0	0	0
SEPT222963	CON	Sep22	3	124	26	4.70044	4	3	Second	0	0	0	0	0	0	27	0	0	5	0	12834	0	0	0	0	1825	0	0	0	0	0	0	0	16	0	0	0	0	0	0	0	0	0	0	0	0	0	0	0
SEPT222965	CON	Sep22	3	177	19	5.08746	4	4	Third	0	0	0	0	0	0	130	0	0	0	8	47686	0	0	0	38	7283	0	0	0	0	0	0	0	157	0	0	0	0	0	0	0	0	0	0	0	0	0	0	0
SEPT222967	CON	Sep22	3	154	26	6.24793	4	4	Third	0	0	0	0	0	0	63	0	0	0	0	4912	0	0	0	0	276	0	0	40	0	0	0	34	0	0	0	0	0	0	0	0	0	0	0	0	0	0	0	0
SEPT222969	SUP	Sep22	3	143	23	6.84549	3	3	Second	0	0	0	0	0	0	0	0	0	0	0	360	0	0	0	0	0	0	0	0	0	0	0	0	0	0	0	0	0	0	0	3	0	0	0	0	0	0	0	0
SEPT222971	CON	Sep22	3	123	27	7.67243	4	5	Second	0	0	0	0	0	0	23	0	0	0	0	13644	0	0	0	0	173	0	0	0	0	0	0	0	0	0	0	0	0	0	0	0	0	0	0	0	0	0	0	0
SEPT222974	CON	Sep22	3	151	23	4.52356	4	3	Third	0	0	0	0	0	0	80	0	0	0	0	10274	0	0	0	0	423	0	0	16	0	0	0	0	0	0	0	0	0	0	0	0	0	0	0	0	0	0	0	0
SEPT222975	SUP	Sep22	3	159	21	6.30378	7	5	Third	0	0	0	0	0	0	234	0	0	11	0	1982	0	0	0	10	0	0	0	21	0	0	0	28	58	0	0	0	0	0	0	0	0	0	0	0	0	0	0	0
SEPT222980	SUP	Sep22	3	134	24	7.55459	5	3	Third	0	0	0	0	0	0	0	0	0	0	0	1051	0	0	0	0	0	0	0	0	0	0	0	0	0	0	0	0	0	0	0	0	0	0	0	0	0	0	0	0
SEPT222983	SUP	Sep22	3	480	17	6.89482	4	3	Second	0	0	0	0	0	0	25	0	0	0	0	2790	0	0	0	0	0	0	0	0	0	0	0	0	0	0	0	0	0	0	0	0	0	0	0	0	0	0	0	0
NOV222868	SUP	Nov22	4	46	32	5.93074	3	4	Second	0	0	0	0	0	0	155	0	0	0	0	821	0	0	0	0	0	0	0	0	0	0	0	211	0	0	0	0	0	0	0	0	0	0	0	0	0	0	0	0
NOV222880	CON	Nov22	4	166	20	6.39232	5	3	Third	0	0	0	0	0	0	44	0	0	22	0	12608	0	0	0	0	0	0	0	0	0	0	0	30	0	0	0	0	0	0	0	0	0	0	0	0	0	0	0	0
NOV222904	CON	Nov22	4	184	20	7.98868	3	4	Second	0	0	0	0	0	0	8	0	0	0	0	1428	0	0	0	0	243	0	0	0	0	0	0	0	0	0	0	0	0	0	0	0	0	0	0	0	0	0	0	0
NOV222906	SUP	Nov22	4	230	22	5.70044	4	3	Second	0	0	0	0	0	0	105	0	0	0	0	579	0	0	0	0	0	0	0	0	0	0	0	0	0	0	0	0	0	0	0	0	0	0	0	0	0	0	0	0
NOV222908	CON	Nov22	4	177	19	5.39232	4	3	Second	0	0	0	0	0	0	0	0	0	0	0	14	0	0	0	0	0	0	0	0	0	0	0	0	0	0	0	0	0	0	0	0	0	0	0	0	0	0	0	0
NOV222910	CON	Nov22	4	185	23	6.10852	4	4	Second	0	0	0	0	0	0	0	0	0	0	0	4284	0	0	0	0	0	0	0	0	0	0	0	0	0	0	0	0	0	0	0	0	0	0	0	0	0	0	0	0
NOV222912	SUP	Nov22	4	182	20	6.67243	3	4	First	0	0	0	0	0	0	12	0	0	0	0	361	0	0	0	0	0	0	0	0	0	0	0	336	5	0	0	0	0	0	0	0	0	0	0	0	0	0	0	0
NOV222913	CON	Nov22	4	240	21	5.70044	5	4	Second	0	0	0	0	0	0	0	0	0	0	24	1403	0	0	0	0	0	0	0	0	0	0	0	52	0	0	0	0	0	0	0	0	0	0	0	0	0	0	0	0
NOV222915	CON	Nov22	4	246	20	7.82018	6	3	Second	0	0	0	0	0	0	0	0	0	0	0	6149	0	0	417	0	90	0	0	0	0	0	0	23	0	0	0	0	0	0	0	0	0	0	0	0	0	0	0	0
NOV222920	SUP	Nov22	4	104	27	8.03892	4	3	Third	0	0	0	0	0	0	168	0	0	0	0	646	0	0	0	0	0	0	0	0	0	0	0	3220	0	0	0	0	0	0	0	0	0	0	0	0	0	0	0	0
NOV222923	SUP	Nov22	4	261	19	6.02237	3	4	Second	0	0	0	0	0	0	60	0	0	0	0	352	0	0	0	0	0	0	0	0	0	0	0	607	0	0	0	0	0	0	0	0	0	0	0	0	0	0	0	0
NOV222927	CON	Nov22	4	266	21	6.58496	4	3	First	0	0	0	0	0	0	41	0	0	0	0	6431	0	0	0	0	0	0	0	0	0	0	0	22	0	0	0	0	0	0	0	0	0	0	0	0	0	0	0	0
NOV222933	SUP	Nov22	4	272	19	4.64386	2	3	Second	0	0	0	0	0	0	60	0	0	13	0	132	0	0	0	0	0	0	0	0	76	0	0	342	0	0	0	0	0	0	0	0	0	0	0	0	0	0	0	0
NOV222938	SUP	Nov22	4	241	27	7.17991	2	3	Second	0	0	0	0	0	0	0	0	0	0	0	125	0	0	0	0	0	0	0	0	0	0	0	1019	2	0	0	0	0	0	0	0	0	0	0	0	0	0	0	0
NOV222942	SUP	Nov22	4	174	20	4.58496	3	3	Second	0	0	0	0	0	0	0	0	0	0	0	70	0	0	0	0	0	0	0	0	0	0	0	0	39	0	0	0	0	0	0	0	0	0	0	0	0	0	0	0
NOV222943	CON	Nov22	4	242	19	5.32193	4	4	Second	0	0	0	0	0	0	0	0	0	0	0	1178	0	0	0	0	622	0	0	0	0	0	0	0	0	0	0	0	0	0	0	0	0	0	0	0	0	0	0	0
NOV222951	CON	Nov22	4	251	24	6.16993	2	3	Second	0	0	0	0	0	0	0	0	0	0	0	125	0	0	0	0	0	0	0	0	0	0	0	0	0	0	0	0	0	0	0	0	0	0	0	0	0	0	0	0
NOV222953	CON	Nov22	4	195	23	5.72792	3	4	Second	0	0	0	0	0	0	0	0	0	0	0	121	0	0	0	0	0	0	0	0	0	0	0	0	0	0	0	0	0	0	0	0	0	0	0	0	0	0	0	0
NOV222956	CON	Nov22	4	269	21	3.32193	3	4	First	0	0	0	0	0	0	0	0	0	0	0	3698	0	0	0	0	0	0	0	0	0	0	0	0	0	0	0	0	0	0	0	0	0	0	0	0	0	0	0	0
NOV222957	CON	Nov22	4	245	19	5.97728	5	3	First	0	0	0	0	0	0	0	0	0	0	0	0	0	0	0	0	0	0	0	0	0	0	0	595	0	0	0	0	0	0	0	0	0	0	0	0	0	0	0	0
NOV222959	CON	Nov22	4	238	22	4.52356	3	3	Second	0	0	0	0	0	0	15	0	0	0	0	971	0	0	0	0	0	0	0	0	0	0	0	43	0	0	0	0	0	0	0	0	0	0	0	0	0	0	0	0
NOV222965	CON	Nov22	4	233	20	6.24793	4	4	Second	0	0	0	0	0	0	41	0	0	0	0	5098	0	0	0	0	0	0	0	0	39	0	0	35	0	0	0	0	0	0	0	0	0	0	0	0	0	0	0	0
NOV222974	CON	Nov22	3	193	23	12.3359	3	3	First	0	0	0	0	0	0	34	0	0	0	0	333	0	0	0	0	0	0	0	0	26	0	0	2120	0	0	0	0	0	0	0	0	0	0	0	0	0	0	0	0
NOV222980	SUP	Nov22	3	190	24	5.2854	4	3	Second	0	0	0	0	0	0	0	0	0	0	0	3188	0	0	0	0	97	0	0	7	0	0	0	0	0	0	0	0	0	0	0	0	0	0	0	0	0	0	0	0
NOV222992	CON	Nov22	3	171	16	5.39232	2	3	Second	0	0	0	0	0	0	4	0	0	0	0	542	0	0	0	0	0	0	0	0	0	0	0	0	0	0	0	0	0	0	0	0	0	0	0	0	0	0	0	0
JAN232868	SUP	Jan23	4	234	21	7.74147	4	4	Second	0	0	0	0	0	0	0	0	0	0	0	141	0	0	0	18	10	0	0	0	0	0	0	58	0	0	0	0	0	0	0	0	0	0	0	0	0	0	0	0
JAN232877	SUP	Jan23	4	231	19	5.24793	3	4	Second	0	0	0	0	0	0	87	0	0	0	0	5622	0	0	0	0	0	0	0	48	0	0	0	0	0	0	0	0	0	0	0	0	0	0	0	0	0	0	0	0
JAN232905	SUP	Jan23	4	268	22	7.91886	2	4	Second	0	0	0	0	0	0	0	0	0	0	0	51	0	0	0	0	0	0	0	0	0	0	0	133	0	0	0	0	0	0	0	0	0	0	0	0	0	0	0	0
JAN232906	SUP	Jan23	4	272	20	4.75489	3	3	First	0	0	0	0	0	0	43	0	0	0	0	387	0	0	0	0	0	0	0	0	0	0	0	316	0	0	0	0	0	0	0	0	0	0	0	0	0	0	0	0
JAN232907	CON	Jan23	4	281	20	3.70044	4	3	Second	0	0	0	0	0	0	0	0	0	0	0	545	0	0	0	0	0	0	0	0	0	0	0	0	0	0	0	0	0	0	0	0	0	0	0	0	0	0	0	0
JAN232910	CON	Jan23	4	227	23	4.75489	3	4	Second	0	0	0	0	0	0	25	0	0	14	0	20189	0	0	0	0	477	0	0	0	0	0	0	0	0	0	0	0	0	0	0	0	0	0	0	0	0	0	0	0
JAN232915	CON	Jan23	4	282	18	5.32193	3	3	First	0	0	0	0	0	0	0	0	0	0	0	666	0	0	0	0	409	0	0	0	0	0	0	0	0	0	0	0	0	0	0	0	0	0	0	0	0	0	0	0
JAN232920	SUP	Jan23	4	146	31	6.42626	2	3	First	0	0	0	0	0	0	38	0	0	0	0	460	0	0	0	29	0	0	0	24	78	0	0	0	0	0	0	0	0	0	0	0	0	0	0	0	0	0	0	0
JAN232923	SUP	Jan23	4	303	19	5.61471	1	4	Second	0	0	0	0	0	0	23	0	0	0	0	3821	0	0	0	45	0	0	0	0	128	0	0	0	0	0	0	0	0	0	0	0	0	0	0	0	0	0	0	0
JAN232926	CON	Jan23	4	242	27	5.08746	3	3	Second	0	0	0	0	0	0	0	0	0	0	0	608	0	0	0	0	169	0	0	0	0	0	0	0	0	0	0	0	0	0	0	0	0	0	0	0	0	0	0	0
JAN232934	SUP	Jan23	4	258	24	7.18982	3	3	First	0	0	0	0	0	0	0	0	0	0	0	293	0	0	0	0	0	0	0	0	15	0	0	99	0	0	0	0	0	0	0	0	0	0	0	0	0	0	0	0
JAN232942	SUP	Jan23	4	272	22	9.55075	3	3	Second	0	0	0	0	0	0	81	0	0	8	0	1229	0	0	0	0	0	0	0	0	44	0	0	30	0	0	0	0	0	0	0	0	0	0	0	0	0	0	0	0
JAN232943	CON	Jan23	4	284	18	4.70044	1	4	First	0	0	0	0	0	0	0	0	0	0	0	2008	0	0	0	0	171	0	0	0	0	0	0	0	0	0	0	0	0	0	0	0	0	0	0	0	0	0	0	0
JAN232945	SUP	Jan23	4	305	20	5.72792	3	4	First	0	0	0	0	0	0	0	0	0	0	0	1967	0	0	0	0	0	0	0	0	0	0	0	0	0	0	0	0	0	0	0	0	0	0	0	0	0	0	0	0
JAN232950	SUP	Jan23	4	268	23	2	1	3	First	0	0	0	0	0	0	99	0	0	0	0	791	0	0	0	0	0	0	0	0	0	0	0	0	0	0	0	0	0	0	0	0	0	0	0	0	0	0	0	0
JAN232951	CON	Jan23	4	293	20	8.27612	3	3	Second	0	0	0	0	0	0	0	0	0	0	0	1803	0	0	0	0	0	0	0	0	0	0	0	0	0	0	0	0	0	0	0	0	0	0	0	0	0	0	0	0
JAN232953	CON	Jan23	4	237	25	5.49185	2	3	First	0	0	0	0	0	0	4	0	0	0	0	198	0	0	0	0	1987	0	0	0	0	0	0	0	0	0	0	0	0	0	0	0	0	0	0	0	0	0	0	0
JAN232957	CON	Jan23	4	287	17	5.20945	2	3	First	0	0	0	0	0	0	0	0	0	0	0	363	0	0	0	0	9	0	0	0	0	0	0	9	0	0	0	0	0	0	0	0	0	0	0	0	0	0	0	0
JAN232958	CON	Jan23	4	301	16	5.58496	4	3	Second	0	0	0	0	0	0	0	0	0	0	0	274	0	0	0	0	94	0	0	0	0	0	0	0	0	0	0	0	0	0	0	0	0	0	0	0	0	0	0	0
JAN232959	CON	Jan23	4	280	20	3.80735	1	3	First	0	0	0	0	0	0	0	0	0	0	0	145	0	0	0	0	102	0	0	0	0	0	0	0	0	0	0	0	0	0	0	0	0	0	0	0	0	0	0	0
JAN232965	CON	Jan23	4	275	21	6.02237	4	3	First	0	0	0	0	0	0	0	0	0	0	0	1318	0	0	0	0	0	0	0	0	0	0	0	0	0	0	0	0	0	0	0	0	0	0	0	0	0	0	0	0
JAN232969	SUP	Jan23	4	241	23	2.58496	1	4	Second	0	0	0	0	0	0	0	0	0	0	0	5620	0	0	0	0	0	0	0	0	0	0	0	0	0	0	0	0	0	0	0	0	0	0	0	0	0	0	0	0
JAN232974	CON	Jan23	4	193	23	5.52356	1	3	Second	0	0	0	0	0	0	17	0	0	0	0	2103	0	0	0	0	514	0	0	0	0	0	0	0	0	0	0	0	0	0	0	0	0	0	0	0	0	0	0	0
JAN232980	SUP	Jan23	4	257	22	6.24793	2	3	First	0	0	0	0	0	0	70	0	0	0	0	561	0	0	0	0	0	0	0	13	202	0	0	0	0	0	0	0	0	0	0	0	0	0	0	0	0	0	0	0
JAN232983	SUP	Jan23	4	232	26	4.24793	1	3	Second	0	0	0	0	0	0	1967	0	0	0	0	162	0	0	0	0	0	0	0	0	16	0	0	1116	0	0	0	0	0	0	0	0	0	0	0	0	0	0	0	0
[truncated: 424 more columns]

## Sheet: SUP-Age
Freature	Metadata	Value	Co-efficient	Standard error	Number	N.not.0	p-value	q-value
Mammaliicoccus_319276	Age	Age	0.0676063	0.00914748	197	67	4.24982789943435e-12	3.85884373268639e-09
Turicibacter	Age	Age	-0.0393247	0.0056498	197	75	5.1012326143229e-11	2.3159596069026e-08
Enterococcus_D	Age	Age	0.0314138	0.00483455	197	55	6.70819366477493e-10	2.03034661587188e-07
Clostridium_T	Age	Age	-0.0371691	0.00601352	197	104	3.68290670280122e-09	8.36019821535878e-07
Nocardioides_A_392796	Age	Age	-0.0152367	0.0025217	197	64	7.6327577762372e-09	1.38610881216467e-06
Planococcus	Age	Age	-0.0290783	0.00500354	197	34	2.50535770001809e-08	3.7914413193607e-06
Faecousia	Age	Age	-0.0262417	0.0047445	197	49	1.02067735007431e-07	1.32396433409639e-05
Leucobacter	Age	Age	0.016629	0.00303594	197	52	1.32780792976168e-07	1.50706200027951e-05
Solibacillus	Age	Age	-0.0243747	0.00454843	197	40	2.35999309394466e-07	2.38097081033528e-05
Jeotgalicoccus_A_310962	Age	Age	-0.0194117	0.00367981	197	40	3.52564159153954e-07	3.04187455192664e-05
Lactococcus_A_346120	Age	Age	0.0677143	0.012859	197	56	3.68509031621069e-07	3.04187455192664e-05
Bifidobacterium_388775	Age	Age	-0.0209678	0.00418578	197	61	1.22493205104681e-06	8.55567924885001e-05
Brevibacterium	SUP		0.0438512	0.00872434	197	69	1.13262126675838e-06	8.55567924885001e-05
Desemzia	Age	Age	-0.0101341	0.00204278	197	20	1.52890922118834e-06	9.91606837742149e-05
Paracoccus	Age	Age	-0.014522	0.00296948	197	66	2.106533777897e-06	0.000123634
Enterococcus_H_360604	Age	Age	0.0298676	0.00631974	197	76	4.38897356092125e-06	0.000234423
Jeotgalibaca	Age	Age	-0.0143661	0.00305121	197	42	4.74630450483961e-06	0.000239425
Dietzia	Age	Age	-0.0293245	0.00630129	197	77	6.02866896633152e-06	0.000288107
Sharpea	Age	Age	-0.00961492	0.00209439	197	26	7.92341705764109e-06	0.000359723
Vagococcus_B	Age	Age	0.0234056	0.00516881	197	20	1.03686435865196e-05	0.00044832
CAG.485	Age	Age	-0.00257859	0.000582023	197	8	1.57054437690081e-05	0.000648206
Alcaligenes	Age	Age	0.0206199	0.00466699	197	33	1.65289097659797e-05	0.000652533
Klebsiella_724518	Age	Age	0.0468492	0.0106809	197	103	1.88982253129324e-05	0.000714983
Phocaeicola_A_858004	Age	Age	-0.0201553	0.00461148	197	49	2.01684896495741e-05	0.00073252
Pseudochrobactrum	Age	Age	0.0108676	0.00250379	197	38	2.28684233294999e-05	0.000798636
Pedobacter_887417	Age	Age	-0.0141017	0.00329926	197	59	3.00521488384718e-05	0.000974548
Atopostipes	Age	Age	-0.0238423	0.00562992	197	34	3.52833897485592e-05	0.00106791
Faecalimonas	Age	Age	-0.00654806	0.0015459	197	17	3.51626649379533e-05	0.00106791
CU05.9	Age	Age	-0.00928474	0.00223389	197	29	4.84886776635639e-05	0.00137587
Enteractinococcus	Age	Age	-0.00695922	0.00167147	197	19	4.71038279772799e-05	0.00137587
Mailhella	Age	Age	-0.00480094	0.001164	197	21	5.50676236593388e-05	0.00147063
Alloprevotella	Age	Age	-0.0081101	0.00198542	197	33	6.44886300347724e-05	0.00158637
Chitinophaga	Age	Age	-0.0119056	0.00290566	197	51	6.13545962301128e-05	0.00158637
Phascolarctobacterium_A	Age	Age	-0.0135181	0.00330984	197	38	6.46426584092157e-05	0.00158637
Lunatimonas	Age	Age	-0.00439693	0.00110294	197	13	9.48651258360117e-05	0.00220865
Ochrobactrum_A_499024	Age	Age	0.00984653	0.00246724	197	62	9.32775700734655e-05	0.00220865
Alkalibacterium	Age	Age	-0.0053684	0.0013572	197	14	0.000107021	0.00240183
Nanosyncoccus	Age	Age	-0.00597171	0.00151745	197	22	0.000115675	0.00250078
Succinivibrio	Age	Age	-0.00876088	0.00225333	197	35	0.000138747	0.00286324
Facklamia_A_322620	Age	Age	-0.0115239	0.00301588	197	38	0.000178851	0.00353037
Corynebacterium	Age	Age	-0.0396058	0.0104802	197	142	0.000209357	0.00401522
UMGS1994	Age	Age	-0.00298298	0.000790104	197	8	0.000212259	0.00401522
Salinicoccus	Age	Age	-0.00608774	0.00163109	197	17	0.000249185	0.00461755
Flaviflexus	Age	Age	-0.00681518	0.00187531	197	19	0.000357099	0.00623549
Sphingomonas_L_486704	Age	Age	-0.00580399	0.00160866	197	37	0.000392603	0.00672611
Paraprevotella	Age	Age	-0.0109916	0.00305697	197	34	0.000410544	0.00690322
Glutamicibacter	Age	Age	0.0143505	0.00405086	197	43	0.000496291	0.00819331
Fibrobacter	Age	Age	-0.00116722	0.000330494	197	6	0.000515803	0.00836338
Enterococcus_A	Age	Age	0.0172425	0.00501602	197	38	0.000718401	0.0112467
Arachnia	Age	Age	-0.0081753	0.0024077	197	45	0.000830833	0.0125733
Pseudomonas_F	Age	Age	0.0256879	0.00773834	197	58	0.0010769	0.0152786
WG.1	Age	Age	-0.00675682	0.00203423	197	23	0.00106964	0.0152786
Aliicoccus	Age	Age	-0.00723964	0.00220119	197	24	0.00119408	0.0164277
Aliidiomarina	Age	Age	-0.00546177	0.00168123	197	17	0.00136646	0.0179603
Chryseobacterium_796614	Age	Age	-0.0290876	0.0089764	197	110	0.00140438	0.0179603
Gottfriedia	Age	Age	-0.000346174	0.000106531	197	2	0.00136263	0.0179603
Pseudomonas_D_641338	Age	Age	-0.00475448	0.00146553	197	17	0.00138701	0.0179603
Brevibacterium	Age	Age	0.0140269	0.00437188	197	69	0.00156149	0.0190378
Chryseomicrobium_303841	Age	Age	-0.0060244	0.0018736	197	22	0.00152597	0.0190378
Neofamilia	Age	Age	-0.00618653	0.00192948	197	29	0.00157251	0.0190378
Ornithinicoccus_A_390119	Age	Age	-0.00718219	0.00227608	197	28	0.00185755	0.0221928
Empedobacter_790330	Age	Age	0.0165587	0.00528501	197	26	0.00199758	0.0229595
RF16	Age	Age	-0.0074224	0.00238549	197	21	0.00214252	0.0242881
Treponema_D	Age	Age	-0.00657995	0.0021171	197	28	0.00216667	0.0242881
Aquihabitans	Age	Age	-0.00330849	0.00107442	197	15	0.00237552	0.0263045
Allochromatium	Age	Age	-0.00108461	0.000352973	197	3	0.00242571	0.0265367
Kocuria	Age	Age	-0.0174786	0.00570577	197	98	0.00249999	0.0270237
X2011.GWC2.44.17	Age	Age	-0.00350737	0.00114785	197	17	0.00256234	0.0273719
Xanthomonas_A_614439	Age	Age	-0.00135426	0.000451515	197	4	0.00306003	0.0323082
Acidovorax_A	Age	Age	-0.00530935	0.00178759	197	49	0.0033529	0.0349934
Agrobacterium	Age	Age	-0.00636765	0.00215108	197	45	0.00345756	0.0356758
Enterococcus_B	Age	Age	0.00543113	0.0018446	197	67	0.0036318	0.0370525
Pseudomonas_E_647464	Age	Age	0.0523717	0.0178308	197	154	0.00371341	0.0370525
Devosia_A_501803	Age	Age	-0.00608988	0.00211813	197	46	0.00448966	0.0429117
Microvirga	Age	Age	-0.00533675	0.0018542	197	29	0.00444796	0.0429117
Pseudosphingobacterium_887583	Age	Age	-0.00404647	0.00141933	197	12	0.00483012	0.0452139
Anaerovibrio	Age	Age	-0.00618199	0.00218893	197	26	0.00523473	0.0477915
Myxococcus_463634	Age	Age	-0.00491132	0.00174013	197	29	0.00526338	0.0477915
CAG.791	Age	Age	-0.00857302	0.00305757	197	48	0.00556266	0.0500088
Bosea	Age	Age	-0.00499014	0.00179981	197	30	0.00610319	0.0543303
Halopseudomonas_641337	Age	Age	-0.00443052	0.00162007	197	20	0.0068208	0.0595508
Protochlamydia	Age	Age	-0.00839426	0.00307538	197	54	0.00692651	0.0598978
Agromyces_B_382064	Age	Age	-0.00738709	0.00276202	197	60	0.00812206	0.0664399
Patulibacter	Age	Age	-0.0058086	0.00218961	197	32	0.00864399	0.0700781
Cellulosilyticum	Age	Age	-0.00542632	0.00206194	197	28	0.00918021	0.0719298
Cryptobacteroides	Age	Age	-0.00564563	0.00214476	197	24	0.00916395	0.0719298
Agathobacter_164119	Age	Age	-0.00357649	0.00136656	197	13	0.00956593	0.0742381
Streptomyces_G_399870	Age	Age	-0.0155769	0.00597483	197	62	0.00984113	0.0757266
Caldibacillus_295372	Age	Age	-0.00266081	0.001023	197	6	0.010012	0.0758177
Cellulosimicrobium	Age	Age	-0.00965828	0.00371637	197	72	0.0100723	0.0758177
Acinetobacter	Age	Age	0.0369973	0.0144044	197	194	0.0109666	0.0803344
Parabacteroides_B_862066	Age	Age	-0.00296127	0.00115428	197	16	0.0110593	0.0803344
UBA737	Age	Age	-0.00604827	0.00235545	197	24	0.0109882	0.0803344
Constrictibacter	Age	Age	-0.000541386	0.000211279	197	4	0.0111533	0.0803747
Mycobacterium	Age	Age	-0.00763497	0.00299404	197	50	0.011543	0.0825276
Dysgonomonas	Age	Age	-0.00461784	0.00185148	197	33	0.0134624	0.0912229
Faecalibacterium	Age	Age	-0.00422873	0.00168868	197	8	0.0130986	0.0912229
Geofilum_869828	Age	Age	-0.00143547	0.000574201	197	5	0.0132504	0.0912229
Luteimonas_C_615545	Age	Age	-0.00545195	0.00218395	197	25	0.0133802	0.0912229
Lysinibacillus_304693	Age	Age	0.0149028	0.00596879	197	72	0.0133648	0.0912229
SFMI01	Age	Age	-0.00367066	0.00148797	197	12	0.0144964	0.0960783
Granulicoccus	Age	Age	-8.4565e-05	3.46686012805175e-05	197	1	0.0156176	0.0979933
Lachnoclostridium_B	Age	Age	-0.000246562	0.000101081	197	1	0.0156176	0.0979933
Lautropia	Age	Age	-0.000193769	7.94384170441662e-05	197	1	0.0156176	0.0979933
Peptococcus	Age	Age	-0.00201119	0.000824765	197	10	0.0156487	0.0979933
PWYM01	Age	Age	-0.000264072	0.00010826	197	1	0.0156176	0.0979933
Tractidigestivibacter	Age	Age	-0.000277286	0.000113677	197	1	0.0156176	0.0979933
Pseudomonas_E_650325	Age	Age	0.00223259	0.000921893	197	15	0.0163661	0.101784
Pseudoxanthomonas_A_615337	Age	Age	-0.00495612	0.00205485	197	33	0.0168006	0.103074
Pigmentiphaga	Age	Age	-0.00284655	0.00118384	197	16	0.0171347	0.103722
Megamonas	Age	Age	-0.00225714	0.000941529	197	5	0.0174643	0.10468
Camelimonas	Age	Age	-0.00413011	0.00172728	197	36	0.0177541	0.105364
UBA2834	Age	Age	-0.00224477	0.000943521	197	14	0.0183231	0.107338
Thermophilibacter	Age	Age	-0.00201762	0.000853628	197	3	0.0190878	0.111101
Albibacterium	Age	Age	-0.000258427	0.000109944	197	1	0.0197504	0.112769
Croceibacterium_484881	Age	Age	-0.000361924	0.000153975	197	1	0.0197504	0.112769
Gallicola	Age	Age	-0.000346739	0.000147515	197	1	0.0197504	0.112769
Ap0902	Age	Age	-0.000995407	0.000426127	197	6	0.0205158	0.114941
Macrococcus_B	Age	Age	0.00640693	0.00274536	197	11	0.0206337	0.114941
Microbacter	Age	Age	-0.000577452	0.000248503	197	3	0.0211759	0.116532
Alistipes_A_871400	Age	Age	-0.00123322	0.000533315	197	5	0.0218072	0.118903
UBA5905	Age	Age	-0.00092707	0.00040626	197	2	0.0235768	0.126673
Wagnerdoeblera_493755	Age	Age	-0.00155361	0.000682585	197	5	0.0239339	0.127835
Staphylococcus	Age	Age	-0.0168842	0.00743308	197	141	0.0242144	0.128026
Babela	Age	Age	-0.00243244	0.00107478	197	26	0.0247312	0.129057
Morganella	Age	Age	0.000966123	0.000428365	197	3	0.0252264	0.130145
Mediterraneibacter_A_155507	Age	Age	-0.0033562	0.00148972	197	6	0.0253846	0.130222
Aeromicrobium	Age	Age	-0.00383103	0.00171086	197	38	0.0262754	0.13056
CCUG.7971	Age	Age	-0.00029892	0.000133212	197	4	0.0259659	0.13056
Lysobacter_A_615995	Age	Age	-0.00592129	0.00264064	197	26	0.0260694	0.13056
Dyadobacter_906144	Age	Age	-0.00271123	0.00121494	197	26	0.0267876	0.131477
Gordonia_B_376796	Age	Age	-0.00737981	0.00337545	197	56	0.029989	0.14398
Flavobacterium	Age	Age	-0.00842927	0.00390545	197	130	0.0321301	0.151161
Onthenecus	Age	Age	-0.00250151	0.00115897	197	9	0.0321257	0.151161
Edaphocola	Age	Age	-0.00330299	0.00153822	197	43	0.0330112	0.154506
Clostridium_J	Age	Age	-0.00312181	0.00145785	197	32	0.0334909	0.155152
Sphingopyxis	Age	Age	-0.00512301	0.0023916	197	49	0.0334337	0.155152
Empedobacter_790298	Age	Age	-0.00316358	0.00148258	197	14	0.034112	0.155207
Klebsiella_711353	Age	Age	0.00144745	0.000679614	197	8	0.0344471	0.155207
Micromonospora_H_372070	Age	Age	-0.00123575	0.000577826	197	3	0.0337167	0.155207
Serinicoccus	Age	Age	-0.00341035	0.00160197	197	22	0.0345284	0.155207
Proteiniclasticum	Age	Age	-0.00299688	0.00142008	197	9	0.0361082	0.159933
Pelobium_887411	Age	Age	-0.00232314	0.00110527	197	26	0.0368555	0.162435
Paramuribaculum	Age	Age	-0.00493209	0.00238015	197	29	0.0395717	0.171919
CAG.793	Age	Age	-0.000591549	0.000285985	197	2	0.0399226	0.172618
Dermacoccus	Age	Age	-0.000349972	0.000169955	197	2	0.0408107	0.175621
Parafannyhessea	Age	Age	-0.00235969	0.00115167	197	13	0.0418149	0.179094
Anaerobutyricum	Age	Age	-0.00260844	0.00128373	197	16	0.0435249	0.184676
Paenisporosarcina_303918	Age	Age	-0.00166139	0.00081941	197	20	0.0439743	0.185715
Rhodococcus_C_375578	Age	Age	-0.0129448	0.00641084	197	95	0.0448414	0.188102
RUG420	Age	Age	-0.00394071	0.00195264	197	20	0.0449538	0.188102
Lysinibacillus_304892	Age	Age	-0.000402342	0.000200022	197	6	0.0456573	0.189301
Nocardia	Age	Age	-0.00552441	0.0027452	197	33	0.0455617	0.189301
Citricoccus_384863	Age	Age	-0.00370678	0.00184517	197	15	0.0459325	0.189576
Miltoncostaea	Age	Age	-0.000663185	0.000333353	197	4	0.0480576	0.196132
Prevotella	Age	Age	-0.00186096	0.000936339	197	17	0.0482751	0.196132
UBA1822	Age	Age	-0.00124899	0.000629107	197	3	0.0485151	0.196132
Parapedobacter	Age	Age	-0.00126353	0.000638396	197	6	0.0492043	0.196817
Aeromonas	SUP		-0.0634003	0.012984	197	56	2.17857822658792e-06	0.000123634
Brevundimonas	SUP		0.0593781	0.0138248	197	151	2.75856900711728e-05	0.000927697
Klebsiella_724518	SUP		-0.0879651	0.0213143	197	103	5.4519571703639e-05	0.00147063
Brachybacterium	SUP		0.0320124	0.00810016	197	124	0.000108453	0.00240183
Enterococcus_D	SUP		-0.0378595	0.00964764	197	55	0.000120749	0.00254976
Pseudomonas_F	SUP		0.0595483	0.0154423	197	58	0.000156605	0.00315994
Protochlamydia	SUP		0.0228128	0.00613711	197	54	0.000263515	0.00478544
Staphylococcus	SUP		0.054748	0.0148332	197	141	0.000290272	0.00516799
Mammaliicoccus_319276	SUP		0.0632886	0.0182543	197	67	0.000647984	0.0103223
Empedobacter_790330	SUP		-0.0361228	0.0105466	197	26	0.000750044	0.0115431
Pelobium_887411	SUP		0.00742819	0.00220564	197	26	0.000913696	0.0136006
Acidovorax_A	SUP		0.011878	0.00356725	197	49	0.00104043	0.0152373
Cellulosimicrobium	SUP		0.024487	0.00741624	197	72	0.00114351	0.015974
Enterococcus_A	SUP		-0.032753	0.0100098	197	38	0.00126362	0.0171248
Xenophilus_589872	SUP		0.00482764	0.00150223	197	10	0.0015349	0.0190378
Enterococcus_B	SUP		-0.0115726	0.003681	197	67	0.00192928	0.0227504
Sphingomonas_L_486704	SUP		0.0100622	0.00321017	197	37	0.00198896	0.0229595
Mycobacterium	SUP		0.0175563	0.00597479	197	50	0.00369924	0.0370525
Comamonas_F_589250	SUP		-0.0375773	0.0129799	197	128	0.00422572	0.041706
OLB7	SUP		0.00686011	0.00237995	197	15	0.00439068	0.0428681
Flavipsychrobacter_929086	SUP		0.0106789	0.00372898	197	18	0.00464704	0.0439532
Ochrobactrum_A_499024	SUP		0.0139544	0.00492352	197	62	0.00507977	0.0470656
Tsukamurella	SUP		0.0257505	0.00934779	197	24	0.00643343	0.0567141
Moheibacter	SUP		0.00498015	0.00183566	197	23	0.00726746	0.0622533
Faecalibacterium	SUP		-0.00907936	0.00336987	197	8	0.00767264	0.0651098
Luteolibacter_776538	SUP		0.00562891	0.00210198	197	16	0.00804363	0.0663965
Proteiniphilum	SUP		0.00342812	0.00127995	197	7	0.0080338	0.0663965
Pseudofulvimonas	SUP		0.00604906	0.00225574	197	16	0.00795791	0.0663965
Dysgonomonas	SUP		0.00972205	0.00369475	197	33	0.00918928	0.0719298
Reyranella	SUP		0.00395867	0.0015041	197	13	0.00917328	0.0719298
Pseudomonas_E_650326	SUP		0.0116384	0.00448523	197	13	0.010187	0.0758177
Shewanella	SUP		-0.0103931	0.00400451	197	15	0.0101719	0.0758177
Azospira_A	SUP		0.00686194	0.00272079	197	16	0.0124716	0.0884703
Azospirillum	SUP		0.0114814	0.00460336	197	41	0.0134622	0.0912229
DTSX01	SUP		-0.00230047	0.000924506	197	9	0.013677	0.0919905
Vogesella	SUP		-0.00265759	0.00107443	197	7	0.0142398	0.0950718
Myxococcus_463634	SUP		0.00849003	0.00347253	197	29	0.0153815	0.0979933
Phenylobacterium	SUP		0.00411859	0.00167842	197	10	0.0150161	0.0979933
Clostridium_AM	SUP		0.00347433	0.0014404	197	6	0.0167939	0.103074
Lactococcus_A_346120	SUP		-0.0618153	0.025661	197	56	0.0169347	0.103199
Microvirga	SUP		0.00886573	0.00370016	197	29	0.0175235	0.10468
Aureimonas_A_501505	SUP		0.00922627	0.00386963	197	13	0.0180766	0.106582
Lysinibacillus_304892	SUP		-0.000937297	0.000399155	197	6	0.0198712	0.112769
Mediterraneibacter_A_155507	SUP		-0.0069497	0.00297283	197	6	0.0204199	0.114941
Pseudoxanthomonas_A_615337	SUP		0.00954099	0.00410058	197	33	0.0210112	0.116331
Rhodococcus_C_375578	SUP		0.0295685	0.0127932	197	95	0.0218687	0.118903
Sedimentibacter	SUP		0.00275912	0.00120218	197	10	0.0227979	0.123217
Citrobacter_A_692098	SUP		-0.00813263	0.00358189	197	8	0.024277	0.128026
Megamonas	SUP		-0.00426245	0.00187888	197	5	0.0243927	0.128026
Chitinophaga	SUP		0.013088	0.00579841	197	51	0.0251122	0.130145
Empedobacter_790298	SUP		-0.006655	0.00295858	197	14	0.0256113	0.13056
Lysinibacillus_304693	SUP		-0.0266621	0.0119111	197	72	0.0263298	0.13056
Paenibacillus_C	SUP		0.00222284	0.000992011	197	5	0.0261768	0.13056
Peptococcus	SUP		0.003681	0.00164587	197	10	0.0264572	0.13056
Pseudomonas_E_650325	SUP		-0.0040957	0.00183969	197	15	0.0271451	0.132515
Terrimicrobium	SUP		0.00192323	0.000870943	197	5	0.0284008	0.137903
Kocuria	SUP		0.0250812	0.0113862	197	98	0.0287885	0.139042
Niveispirillum	SUP		0.00706379	0.00323367	197	39	0.0301279	0.14398
Collinsella	SUP		-0.00421839	0.00194248	197	5	0.0310955	0.147826
Achromobacter	SUP		0.0212447	0.00997268	197	111	0.0344076	0.155207
Micavibrio_B_508717	SUP		0.00131212	0.000616113	197	5	0.0344585	0.155207
Agrobacterium	SUP		0.00908967	0.0042926	197	45	0.0354893	0.15874
Nanosyncoccus	SUP		0.00639459	0.00302815	197	22	0.0359913	0.159933
Pararheinheimera	SUP		-0.0100361	0.00477935	197	21	0.037031	0.162435
Sphingopyxis	SUP		0.00995478	0.00477259	197	49	0.0383024	0.167205
Acinetobacter	SUP		-0.0587066	0.0287448	197	194	0.0424711	0.18105
FatPerc	SUP		-0.00216025	0.00108852	197	194	0.0486009	0.196132
Streptomyces_G_395345	SUP		0.00179421	0.000900656	197	4	0.0477611	0.196132
Actinomycetospora	SUP		0.00161429	0.000815257	197	4	0.0491058	0.196817

## Sheet: SUP-Average
Freature	Metadata	Value	Co-efficient	Standard error	Number	N.not.0	p-value	q-value
Turicibacter	Average	Average	0.0321812	0.00588539	197	75	1.39013418880305e-07	9.14819346749219e-05
Bifidobacterium_388775	Average	Average	0.0213816	0.00418159	197	61	7.56690367347639e-07	0.000229025
Corynebacterium	Average	Average	0.050497	0.0102458	197	142	1.7719020997314e-06	0.000268148
Stenotrophomonas_A_615274	Average	Average	-0.0589262	0.011919	197	161	1.65241601877204e-06	0.000268148
Kaistella	Average	Average	0.0081238	0.00180063	197	10	1.11300150756501e-05	0.00126326
Clostridium_T	Average	Average	0.0263386	0.00631073	197	104	4.52260530945647e-05	0.00353697
Dietzia	Average	Average	0.0264074	0.00637015	197	77	5.06394934395805e-05	0.00353697
Pseudomonas_A	Average	Average	0.0209441	0.00508736	197	64	5.67734349468513e-05	0.00368216
Klebsiella_724518	Average	Average	-0.0424626	0.0107746	197	103	0.00011319	0.00643158
Lacticaseibacillus	Average	Average	0.0014014	0.000373815	197	2	0.000234305	0.0111973
Brevilactibacter	Average	Average	0.00617325	0.00167726	197	4	0.00030153	0.0136895
Bifidobacterium_387352	Average	Average	0.00281433	0.000771983	197	1	0.000342583	0.01406
Brachybacterium	Average	Average	0.0142824	0.00394196	197	124	0.000371631	0.01406
Pantoea_A_680430	Average	Average	-0.00257849	0.000708847	197	31	0.000352688	0.01406
Jeotgalicoccus_A_310962	Average	Average	0.0137507	0.00381156	197	40	0.000393101	0.0142774
Lactobacillus	Average	Average	0.00400697	0.00115322	197	4	0.000631078	0.0197593
Succinivibrio	Average	Average	0.00793308	0.00227154	197	35	0.000592812	0.0197593
Faecousia	Average	Average	0.0170993	0.00495983	197	49	0.000693628	0.0209938
Brumimicrobium	Average	Average	0.00198981	0.000581486	197	3	0.000758219	0.0215145
Sharpea	Average	Average	0.00734328	0.00214378	197	26	0.000749215	0.0215145
Collinsella	Average	Average	0.00324433	0.000955563	197	5	0.000831642	0.0222097
Comamonas_F_589250	Average	Average	-0.0212422	0.00632199	197	128	0.000938299	0.023666
CU05.9	Average	Average	0.00753748	0.00226912	197	29	0.0010689	0.0245691
Jeotgalibaca	Average	Average	0.0104068	0.00313639	197	42	0.00108234	0.0245691
Megamonas	Average	Average	0.00310364	0.000929657	197	5	0.00100991	0.0245691
Planococcus	Average	Average	0.0171512	0.00528238	197	34	0.00137477	0.0297211
Enterococcus_D	Average	Average	-0.0167732	0.00519899	197	55	0.00147223	0.0310879
Pelobium_887411	Average	Average	-0.00347254	0.00108915	197	26	0.00166854	0.0334015
Chitinophaga	Average	Average	-0.00919316	0.00295502	197	51	0.00214556	0.0414504
Mariniphaga	Average	Average	0.00177475	0.000579733	197	4	0.00251596	0.0475936
CAG.791	Average	Average	0.00929118	0.00305127	197	48	0.00264985	0.0481213
Nocardioides_A_392796	Average	Average	0.00818096	0.00268644	197	64	0.00264763	0.0481213
Facklamia_A_322620	Average	Average	0.00920353	0.00305813	197	38	0.00296401	0.0519619
Tsukamurella	Average	Average	0.0137273	0.00458151	197	24	0.00309025	0.0519619
Chryseomicrobium_303841	Average	Average	0.00562032	0.00188124	197	22	0.00317537	0.0524225
Arachnia	Average	Average	0.00722706	0.00242552	197	45	0.0032553	0.0527823
Phascolarctobacterium_A	Average	Average	0.00994512	0.00337705	197	38	0.00362544	0.0567569
WG.1	Average	Average	0.00600717	0.00204746	197	23	0.00375007	0.057713
Mediterraneibacter_A_155507	Average	Average	0.00428366	0.00147857	197	6	0.00419826	0.0624922
Mogibacterium	Average	Average	0.00100263	0.000355724	197	3	0.00532386	0.0767311
Anaerovibrio	Average	Average	0.00610988	0.00219229	197	26	0.00584899	0.0797438
CAG.269	Average	Average	0.00117795	0.000423036	197	2	0.00589201	0.0797438
Faecalibacterium	Average	Average	0.00468082	0.00168378	197	8	0.00597201	0.0797438
Halopseudomonas_641337	Average	Average	0.0045065	0.00162094	197	20	0.00596818	0.0797438
OLB7	Average	Average	-0.00325226	0.00117438	197	15	0.00616229	0.0810922
Paenisporosarcina_303918	Average	Average	0.00220519	0.000813244	197	20	0.00729722	0.0900002
CAG.485	Average	Average	0.0016099	0.000600001	197	8	0.00792274	0.0922289
UBA1822	Average	Average	0.00167612	0.000624437	197	3	0.00789901	0.0922289
Psychrobacter	Average	Average	0.0119962	0.0044976	197	60	0.0082936	0.0953239
Aquihabitans	Average	Average	0.00285088	0.00108173	197	15	0.00908089	0.101796
Cellulosilyticum	Average	Average	0.0054133	0.0020648	197	28	0.00944293	0.102074
Pedobacter_887417	Average	Average	-0.00890477	0.00339059	197	59	0.00932042	0.102074
Lactococcus_A_343306	Average	Average	0.00311555	0.00119468	197	6	0.00982005	0.104901
Staphylococcus	Average	Average	0.0192851	0.0074071	197	141	0.00993873	0.104934
Azospirillum	Average	Average	-0.00593064	0.00228275	197	41	0.0100955	0.105364
Pseudomonas_D_641338	Average	Average	0.00380654	0.00148021	197	17	0.0108706	0.108976
Desemzia	Average	Average	0.00546322	0.00213353	197	20	0.0112084	0.109511
Aliicoccus	Average	Average	0.00566678	0.00222577	197	24	0.011674	0.112458
Caldibacillus_295372	Average	Average	0.00260538	0.00102447	197	6	0.011766	0.112458
Camelimonas	Average	Average	-0.00435388	0.00172408	197	36	0.012359	0.114581
Enteractinococcus	Average	Average	0.0043272	0.00171749	197	19	0.0125591	0.114581
Sutcliffiella_A	Average	Average	0.00329551	0.00130433	197	4	0.0123163	0.114581
Clostridium_AN	Average	Average	0.00277633	0.00111559	197	5	0.0136646	0.119474
Marinobacter_A_637054	Average	Average	0.00131803	0.000532019	197	3	0.014089	0.119474
Pigmentiphaga	Average	Average	-0.00292937	0.00118249	197	16	0.0140932	0.119474
Solibacillus	Average	Average	0.0118807	0.00480176	197	40	0.0142105	0.119474
UMGS1994	Average	Average	0.00201424	0.000806415	197	8	0.0133291	0.119474
Micavibrio_B_508717	Average	Average	-0.000750721	0.000304125	197	5	0.0144349	0.119543
Acidipropionibacterium	Average	Average	0.00186415	0.000758293	197	6	0.0148345	0.120215
Acinetobacter	Average	Average	-0.0352726	0.0144243	197	194	0.0153631	0.120215
Aliidiomarina	Average	Average	0.00418096	0.00170079	197	17	0.0148388	0.120215
Gemmiger_A_73129	Average	Average	0.0023577	0.000961647	197	4	0.0151019	0.120215
Lunatimonas	Average	Average	0.00276109	0.00113053	197	13	0.0154902	0.120215
Flaviflexus	Average	Average	0.0046169	0.00191049	197	19	0.016592	0.127674
Citricoccus_384863	Average	Average	0.0044221	0.00183947	197	15	0.0171572	0.130914
Ilumatobacter_A	Average	Average	-0.00210849	0.000878563	197	4	0.0173439	0.131144
Phenylobacterium	Average	Average	-0.00199194	0.000833148	197	10	0.0177651	0.131144
RUG592	Average	Average	0.00147866	0.00061799	197	2	0.0176795	0.131144
Micrococcus	Average	Average	-0.00206283	0.000866186	197	3	0.0182094	0.133339
Chryseobacterium_796614	Average	Average	-0.0215811	0.00908285	197	110	0.0184737	0.133575
Faecalicoccus	Average	Average	0.00109678	0.000464585	197	4	0.0192284	0.136401
Fundicoccus	Average	Average	0.00588582	0.00250513	197	21	0.0198039	0.139395
Xanthomonas_A_614439	Average	Average	0.00106464	0.00045574	197	4	0.0205089	0.142153
Novispirillum	Average	Average	-0.00111348	0.000482835	197	5	0.02216	0.14795
Choladousia	Average	Average	0.00197368	0.000861349	197	8	0.0230158	0.151437
Atopostipes	Average	Average	0.0131988	0.00581086	197	34	0.0242198	0.155969
Cellvibrio	Average	Average	0.00075129	0.000330532	197	4	0.0241236	0.155969
Luteimonas_B_615714	Average	Average	0.00178856	0.000794728	197	5	0.0255375	0.160732
Lysinibacillus_304892	Average	Average	0.000447715	0.000199597	197	6	0.0260215	0.160732
Phocaeicola_A_858004	Average	Average	0.0107437	0.00477401	197	49	0.0255422	0.160732
Agathobacter_164119	Average	Average	0.00303609	0.00137497	197	13	0.0284075	0.170821
Frisingicoccus	Average	Average	0.0011154	0.000504604	197	3	0.0282436	0.170821
Alloprevotella	Average	Average	0.00443361	0.00204563	197	33	0.0314261	0.180583
Aureimonas_A_501505	Average	Average	0.00414885	0.0019228	197	13	0.0321794	0.181484
Paraprevotella	Average	Average	0.00674038	0.00312157	197	34	0.032055	0.181484
Cytobacillus_298193	Average	Average	0.000533978	0.000248538	197	3	0.0329153	0.183779
Enterobacter_B_713587	Average	Average	-0.00485242	0.00225953	197	114	0.0329912	0.183779
Ornithinicoccus_A_390119	Average	Average	0.00493786	0.00230945	197	28	0.0337588	0.186909
Aeromonas	SUP		-0.0645026	0.013007	197	56	1.5420125273394e-06	0.000268148
Brevibacterium	SUP		0.0427728	0.00892306	197	69	3.25450896226086e-06	0.000422156
Brevundimonas	SUP		0.0599266	0.0138496	197	151	2.41836547911993e-05	0.00229703
Klebsiella_724518	SUP		-0.0928011	0.0215013	197	103	2.52976871081793e-05	0.00229703
Brachybacterium	SUP		0.0326881	0.00786642	197	124	4.86678106340602e-05	0.00353697
Enterococcus_D	SUP		-0.0408841	0.0103749	197	55	0.000113332	0.00643158
Staphylococcus	SUP		0.0565736	0.0147813	197	141	0.000174643	0.00932797
Protochlamydia	SUP		0.0235003	0.00624355	197	54	0.00022156	0.0111765
Pseudomonas_F	SUP		0.0571109	0.0157267	197	58	0.000360624	0.01406
Empedobacter_790330	SUP		-0.0375872	0.0108036	197	26	0.000621117	0.0197593
Pelobium_887411	SUP		0.00756923	0.00217346	197	26	0.000613633	0.0197593
Acidovorax_A	SUP		0.0122757	0.00361225	197	49	0.00082271	0.0222097
Cellulosimicrobium	SUP		0.025369	0.00753097	197	72	0.00091117	0.0236383
Enterococcus_A	SUP		-0.0343112	0.0102984	197	38	0.00103351	0.0245691
Xenophilus_589872	SUP		0.00490805	0.00150139	197	10	0.00127676	0.0282756
Enterococcus_B	SUP		-0.012035	0.00376063	197	67	0.00160426	0.0331062
Sphingomonas_L_486704	SUP		0.0105539	0.00331463	197	37	0.00169215	0.0334015
Comamonas_F_589250	SUP		-0.0378671	0.0126159	197	128	0.00303933	0.0519619
Mycobacterium	SUP		0.0182085	0.00607285	197	50	0.00306994	0.0519619
OLB7	SUP		0.00693813	0.00234355	197	15	0.00345428	0.0550261
Flavipsychrobacter_929086	SUP		0.01082	0.00373419	197	18	0.00419342	0.0624922
Tsukamurella	SUP		0.026132	0.00914268	197	24	0.00472526	0.0692022
Mammaliicoccus_319276	SUP		0.0573858	0.0206237	197	67	0.00592686	0.0797438
Luteolibacter_776538	SUP		0.00578957	0.00211783	197	16	0.00684153	0.0862793
Proteiniphilum	SUP		0.00353966	0.00129266	197	7	0.00675137	0.0862793
Pseudofulvimonas	SUP		0.00620439	0.00226569	197	16	0.00674851	0.0862793
Reyranella	SUP		0.00409331	0.00151055	197	13	0.00733482	0.0900002
Moheibacter	SUP		0.00495841	0.00183402	197	23	0.00746902	0.0904249
Dysgonomonas	SUP		0.0100901	0.00374322	197	33	0.00764423	0.0913284
Pseudomonas_E_650326	SUP		0.0119103	0.00450722	197	13	0.00890154	0.101032
Shewanella	SUP		-0.0105044	0.0040058	197	15	0.00942734	0.102074
Azospira_A	SUP		0.00699976	0.0027237	197	16	0.0109216	0.108976
Azospirillum	SUP		0.0117073	0.00455536	197	41	0.0109196	0.108976
Faecalibacterium	SUP		-0.0086487	0.00336008	197	8	0.0108002	0.108976
Ochrobactrum_A_499024	SUP		0.0130796	0.00510847	197	62	0.0112165	0.109511
Myxococcus_463634	SUP		0.00886838	0.00352232	197	29	0.012619	0.114581
Phenylobacterium	SUP		0.00419082	0.0016626	197	10	0.0125194	0.114581
Aureimonas_A_501505	SUP		0.00949814	0.00383706	197	13	0.0141673	0.119474
Lactococcus_A_346120	SUP		-0.067947	0.0273389	197	56	0.0137878	0.119474
Vogesella	SUP		-0.00266011	0.00106787	197	7	0.013576	0.119474
Microvirga	SUP		0.00928543	0.00376346	197	29	0.014482	0.119543
Clostridium_AM	SUP		0.00354383	0.00144468	197	6	0.0150497	0.120215
DTSX01	SUP		-0.00226164	0.00092554	197	9	0.0154363	0.120215
Pseudoxanthomonas_A_615337	SUP		0.00994264	0.00415678	197	33	0.0177162	0.131144
Rhodococcus_C_375578	SUP		0.0306927	0.0129246	197	95	0.0185358	0.133575
Chitinophaga	SUP		0.0139496	0.00589691	197	51	0.0189884	0.13576
Sedimentibacter	SUP		0.00282769	0.00120698	197	10	0.0201542	0.14077
Peptococcus	SUP		0.00387838	0.001666	197	10	0.0209449	0.144075
Citrobacter_A_692098	SUP		-0.00837091	0.00360747	197	8	0.0213571	0.145807
Pseudomonas_E_650325	SUP		-0.00430796	0.00185933	197	15	0.0215507	0.14603
Lysinibacillus_304693	SUP		-0.0279952	0.0120997	197	72	0.0217313	0.146163
Paenibacillus_C	SUP		0.00226256	0.00098552	197	5	0.0227559	0.15082
Kocuria	SUP		0.0266387	0.0116492	197	98	0.0232913	0.152148
Lysinibacillus_304892	SUP		-0.00089615	0.000398307	197	6	0.0255786	0.160732
Niveispirillum	SUP		0.00731474	0.00325843	197	39	0.0259056	0.160732
Terrimicrobium	SUP		0.00195892	0.000872241	197	5	0.0258418	0.160732
Mediterraneibacter_A_155507	SUP		-0.00659769	0.00295057	197	6	0.0264863	0.162497
Nanosyncoccus	SUP		0.00694726	0.00313898	197	22	0.0280483	0.170821
Agrobacterium	SUP		0.00959051	0.00437002	197	45	0.0293783	0.175497
Sphingopyxis	SUP		0.0104621	0.00479596	197	49	0.0303538	0.180139
Achromobacter	SUP		0.0216994	0.00997478	197	111	0.0308073	0.180583
Acinetobacter	SUP		-0.0625554	0.0287845	197	194	0.0309747	0.180583
Empedobacter_790298	SUP		-0.00643169	0.00297099	197	14	0.031622	0.180583
Megamonas	SUP		-0.00402089	0.00185519	197	5	0.0314242	0.180583
Micavibrio_B_508717	SUP		0.00131391	0.0006069	197	5	0.0316126	0.180583
Pararheinheimera	SUP		-0.0101642	0.0047818	197	21	0.0348007	0.191509

## Sheet: SUP-DIM
Freature	Metadata	Value	Co-efficient	Standard error	Number	N.not.0	p-value	q-value
Stenotrophomonas_A_615274	DIM	DIM	0.0700871	0.0117371	197	161	1.10273430981962e-08	1.00128275331621e-05
Pedobacter_887417	DIM	DIM	0.0154227	0.00329996	197	59	5.52732902294291e-06	0.0012547
Chryseobacterium_796614	DIM	DIM	0.0386492	0.00886524	197	110	2.11181139743152e-05	0.00221474
Kaistella	DIM	DIM	-0.00794988	0.00181006	197	10	1.84472446882094e-05	0.00221474
Klebsiella_724518	DIM	DIM	0.0475706	0.0108161	197	103	1.79852892392599e-05	0.00221474
Pseudomonas_A	DIM	DIM	-0.0220184	0.00510221	197	64	2.53601247997566e-05	0.00221474
Pseudomonas_F	DIM	DIM	0.0330121	0.00767403	197	58	2.68305858951062e-05	0.00221474
Clostridium_T	DIM	DIM	-0.0272531	0.00637184	197	104	2.96950506407399e-05	0.00224693
Turicibacter	DIM	DIM	-0.0253959	0.00612761	197	75	5.08410440248536e-05	0.00355105
Comamonas_F_589250	DIM	DIM	0.0256891	0.00629271	197	128	6.51235397102927e-05	0.00394214
Chitinophaga	DIM	DIM	0.0109076	0.00294876	197	51	0.000281714	0.0127898
Pantoea_A_680430	DIM	DIM	0.00265044	0.000714585	197	31	0.000271523	0.0127898
Bifidobacterium_388775	DIM	DIM	-0.016092	0.00438779	197	61	0.000316325	0.013655
Empedobacter_790298	DIM	DIM	0.00486789	0.00147189	197	14	0.00112278	0.0365909
CAG.791	DIM	DIM	-0.0100636	0.00310665	197	48	0.00140948	0.041284
Corynebacterium	DIM	DIM	-0.0348588	0.0106972	197	142	0.00132162	0.041284
Psychrobacter	DIM	DIM	-0.0143344	0.00450655	197	60	0.00171017	0.0470555
Azospirillum	DIM	DIM	0.00720583	0.00228172	197	41	0.0018421	0.0477892
Sphingopyxis	DIM	DIM	-0.00731966	0.00237116	197	49	0.00231825	0.056891
Succinivibrio	DIM	DIM	-0.00700969	0.0023113	197	35	0.00275445	0.0658168
Pigmentiphaga	DIM	DIM	0.00356523	0.00118398	197	16	0.00294823	0.0686408
Tsukamurella	DIM	DIM	-0.0135193	0.00459926	197	24	0.00368708	0.0816554
Mesorhizobium_F_498388	DIM	DIM	-0.00441149	0.00151539	197	12	0.00402273	0.0817006
OLB7	DIM	DIM	0.0034328	0.00118298	197	15	0.00413902	0.0817006
Lactococcus_A_343306	DIM	DIM	-0.00343495	0.00119587	197	6	0.00452783	0.0856514
UBA1066	DIM	DIM	-0.00642037	0.00223072	197	21	0.00444846	0.0856514
Faecousia	DIM	DIM	-0.0142556	0.00507021	197	49	0.0054352	0.0983807
Luteimonas_B_615714	DIM	DIM	-0.00221892	0.000790747	197	5	0.00552579	0.0983807
Pseudomonas_E_648040	DIM	DIM	0.0131616	0.00467385	197	91	0.0053649	0.0983807
Agrobacterium	DIM	DIM	0.00605974	0.00217396	197	45	0.00584127	0.0994227
Cellulosilyticum	DIM	DIM	-0.00579077	0.00208517	197	28	0.0060223	0.0994227
Pelobium_887411	DIM	DIM	0.00304523	0.00110365	197	26	0.00634854	0.102231
Staphylococcus	DIM	DIM	-0.0205038	0.00746235	197	141	0.00656859	0.102654
Enterococcus_D	DIM	DIM	0.0145452	0.00535135	197	55	0.00716152	0.107549
Dyadobacter_906144	DIM	DIM	0.0032388	0.00121874	197	26	0.00852851	0.120928
Lysobacter_A_615995	DIM	DIM	0.00705048	0.00265827	197	26	0.00865672	0.120928
Camelimonas	DIM	DIM	0.004594	0.00173839	197	36	0.00889697	0.122401
Chryseomicrobium_303841	DIM	DIM	-0.00486807	0.00190787	197	22	0.0114946	0.146455
Enterococcus_I_359104	DIM	DIM	-0.00649616	0.00255142	197	10	0.0116702	0.146455
Average	DIM	DIM	-0.00307865	0.00122201	197	197	0.0125646	0.150114
Brumimicrobium	DIM	DIM	-0.00147651	0.000590879	197	3	0.0132905	0.152756
Anaerovibrio	DIM	DIM	-0.00553976	0.00222411	197	26	0.0135861	0.154203
Micavibrio_B_508717	DIM	DIM	0.000748539	0.000307167	197	5	0.0157153	0.165924
Aureimonas_A_501505	DIM	DIM	-0.00465487	0.00192234	197	13	0.0163785	0.170257
Sutcliffiella_A	DIM	DIM	-0.00312657	0.00130879	197	4	0.0178573	0.182185
Pseudobacter	DIM	DIM	0.00179105	0.00075894	197	6	0.0192711	0.190197
Devosia_A_501803	DIM	DIM	-0.00502107	0.00213943	197	46	0.0199376	0.192225
Microbacterium_A_383184	DIM	DIM	0.00232877	0.000994293	197	15	0.0201878	0.192225
Mogibacterium	DIM	DIM	-0.000835814	0.000358748	197	3	0.0208449	0.193134
Vogesella	DIM	DIM	-0.00124212	0.000532495	197	7	0.0206921	0.193134
Frisingicoccus	DIM	DIM	-0.00117035	0.000505776	197	3	0.0217169	0.195237
Aeromonas	SUP		-0.0655552	0.0130698	197	56	1.18881975821712e-06	0.000539724
Brevibacterium	SUP		0.0430397	0.00900668	197	69	3.47720483952187e-06	0.00105243
Brevundimonas	SUP		0.0602936	0.0139067	197	151	2.33339676489796e-05	0.00221474
Klebsiella_724518	SUP		-0.0957451	0.0215843	197	103	1.53468072698529e-05	0.00221474
Brachybacterium	SUP		0.0330018	0.00806888	197	124	6.31773253217118e-05	0.00394214
Enterococcus_D	SUP		-0.0421004	0.0106789	197	55	0.00011259	0.0063895
Staphylococcus	SUP		0.0577479	0.0148916	197	141	0.000144189	0.00770137
Protochlamydia	SUP		0.0236333	0.00627474	197	54	0.000219522	0.0110737
Pseudomonas_F	SUP		0.055975	0.015314	197	58	0.000330848	0.013655
Empedobacter_790330	SUP		-0.0374904	0.0108318	197	26	0.000661494	0.0261146
Pelobium_887411	SUP		0.00753253	0.0022024	197	26	0.000762971	0.0288658
Cellulosimicrobium	SUP		0.02556	0.00755763	197	72	0.000870253	0.0316076
Acidovorax_A	SUP		0.0121833	0.00362217	197	49	0.00092723	0.0323817
Enterococcus_A	SUP		-0.0341165	0.0103203	197	38	0.00112835	0.0365909
Xenophilus_589872	SUP		0.00491026	0.00151554	197	10	0.00140679	0.041284
Enterococcus_B	SUP		-0.0121838	0.00379974	197	67	0.00157168	0.0445965
Sphingomonas_L_486704	SUP		0.0105136	0.00332882	197	37	0.00184034	0.0477892
Comamonas_F_589250	SUP		-0.0392583	0.0125575	197	128	0.00204247	0.0515155
Mycobacterium	SUP		0.0181972	0.00611673	197	50	0.00330229	0.074962
Flavipsychrobacter_929086	SUP		0.0109215	0.00373996	197	18	0.003912	0.0817006
OLB7	SUP		0.00687248	0.00236071	197	15	0.00402206	0.0817006
Tsukamurella	SUP		0.0266553	0.00917811	197	24	0.00410867	0.0817006
Pseudofulvimonas	SUP		0.00631603	0.00225765	197	16	0.00566717	0.0989576
Luteolibacter_776538	SUP		0.00588259	0.00211509	197	16	0.00594921	0.0994227
Mammaliicoccus_319276	SUP		0.0566019	0.020541	197	67	0.0064176	0.102231
Proteiniphilum	SUP		0.0035855	0.00130743	197	7	0.00667027	0.102654
Reyranella	SUP		0.00412731	0.00152018	197	13	0.00722521	0.107549
Moheibacter	SUP		0.00497054	0.00184334	197	23	0.00762386	0.111653
Dysgonomonas	SUP		0.010036	0.00375573	197	33	0.0081768	0.11785
Pseudomonas_E_650326	SUP		0.0117887	0.00450588	197	13	0.00958911	0.129954
Shewanella	SUP		-0.0104538	0.0040102	197	15	0.0098491	0.131514
Azospira_A	SUP		0.00705966	0.00273257	197	16	0.010515	0.138371
Ochrobactrum_A_499024	SUP		0.0132603	0.00515491	197	62	0.0108481	0.140715
Faecalibacterium	SUP		-0.00880026	0.00346074	197	8	0.0117744	0.146455
Aureimonas_A_501505	SUP		0.00967308	0.00383614	197	13	0.0124879	0.150114
Azospirillum	SUP		0.0114854	0.00455331	197	41	0.0124579	0.150114
Microvirga	SUP		0.00948291	0.00377654	197	29	0.0128552	0.151592
Myxococcus_463634	SUP		0.00888958	0.00355369	197	29	0.0131939	0.152756
Phenylobacterium	SUP		0.00419142	0.00169066	197	10	0.0140221	0.157186
DTSX01	SUP		-0.00230233	0.000930682	197	9	0.0142272	0.15754
Lactococcus_A_346120	SUP		-0.0685786	0.0278005	197	56	0.0144993	0.158619
Vogesella	SUP		-0.00261642	0.00106263	197	7	0.0146805	0.158689
Clostridium_AM	SUP		0.00354924	0.00145638	197	6	0.0157103	0.165924
Rhodococcus_C_375578	SUP		0.031236	0.0129145	197	95	0.0165007	0.170257
Pseudoxanthomonas_A_615337	SUP		0.00996209	0.00418131	197	33	0.0181603	0.182574
Sedimentibacter	SUP		0.00287237	0.00120705	197	10	0.0182977	0.182574
Paenibacillus_C	SUP		0.00231119	0.000981852	197	5	0.0195772	0.191141
Peptococcus	SUP		0.003963	0.0016939	197	10	0.0203233	0.192225
Lysinibacillus_304693	SUP		-0.02835	0.0122039	197	72	0.0212145	0.194573
Chitinophaga	SUP		0.0136423	0.00588443	197	51	0.0214716	0.194962

[truncated: 6 more sheets: SUP-FatPerc, SUP-Month, SUP-ProtPerc, SUP-SCC, SUP-Trimester, SUP-ALL]
